# Supplementary material for: Suppression of Transposable Elements in Leukemic Stem Cells
Source: Sci Rep. 2017 Aug 1;7:7029. doi: 10.1038/s41598-017-07356-9 (PMC5539300; doi:10.1038/s41598-017-07356-9)
Supplement: Supplementary file 2 — Supplemental table 1 [file 41598_2017_7356_MOESM2_ESM.csv]

LSC.VS. BLAST
	logFC	AveExpr	t	P.Value	adj.P.Val	B	transcript_biotype	gene_biotype
AluYb3a1	-3.96188107	4.683073968	-7.257809668	1.53E-06	1.53E-06	5.292979545	Alu	SINE
LTR13A	-1.156819469	9.841232796	-7.152847869	1.85E-06	1.85E-06	5.164969907	ERVK	LTR_element
AluYk12	-2.788168869	5.015544412	-6.806444989	3.46E-06	3.46E-06	4.455273348	Alu	SINE
LTR13	-1.691254337	9.184217422	-5.631081857	3.26E-05	3.26E-05	2.380480921	ERVK	LTR_element
MER52B	-2.583195306	5.263839474	-5.342300535	5.82E-05	5.82E-05	1.962339141	ERV1	LTR_element
MER41I	1.785094666	10.77789317	5.491042547	4.31E-05	4.31E-05	1.878056684	ERV1	LTR_element
AluYk11	-3.117235599	4.045267295	-5.23427809	7.25E-05	7.25E-05	1.779797582	Alu	SINE
AluSc5	-3.319069422	5.264566553	-5.016180957	0.000113348	0.000113348	1.392362863	Alu	SINE
AluSz6	-3.168172336	5.229754875	-4.884177896	0.000148943	0.000148943	1.139702802	Alu	SINE
AluYh9	-2.472695928	5.484870149	-4.375206188	0.000433695	0.000433695	0.163414743	Alu	SINE
AluMacYb4	-2.396208521	5.122210176	-4.285915312	0.00052428	0.00052428	-0.008140454	Alu	SINE
AluYb3a2	-2.539956081	4.737924069	-4.273269193	0.000538578	0.000538578	-0.031936852	Alu	SINE
AluYb9	-4.174172023	5.504946448	-4.251334422	0.000564324	0.000564324	-0.095215418	Alu	SINE
AluYa8	-2.608990464	3.823931021	-4.229211911	0.000591555	0.000591555	-0.116513475	Alu	SINE
MER34A1	-2.808358176	5.09186821	-4.187645186	0.000646375	0.000646375	-0.198093256	ERV1	LTR_element
LTR18B	-1.554205863	6.725390499	-4.120124713	0.000746613	0.000746613	-0.360738899	ERVL	LTR_element
PTR5	-2.210523428	4.08843332	-4.060605111	0.000847951	0.000847951	-0.440164184	LTR Retrotransposon	LTR_element
LTR1A2	-1.55586649	8.60205922	-4.109838871	0.000763207	0.000763207	-0.649016953	ERV1	LTR_element
AluYg6	-2.966217506	6.57986389	-3.951795751	0.001070511	0.001070511	-0.675467726	Alu	SINE
GGAAT	2.171053357	12.3054824	4.334751285	0.000472583	0.000472583	-0.774733031	SAT	other_repeat
AluYd8	-2.970438226	4.850783714	-3.889177996	0.0012244	0.0012244	-0.782345726	Alu	SINE
AluYe2	-3.016544672	4.237675058	-3.812226348	0.001444338	0.001444338	-0.927035431	Alu	SINE
AluYe5	-2.428516384	4.170883508	-3.723872683	0.001746221	0.001746221	-1.090771537	Alu	SINE
AluSg1	-2.150277869	4.523211298	-3.692391955	0.001868431	0.001868431	-1.147590044	Alu	SINE
LTR27	-1.344769706	7.358163748	-3.547276198	0.002552034	0.002552034	-1.596725854	ERV1	LTR_element
LTR19B	-1.813819429	4.93129217	-3.359284536	0.003819823	0.003819823	-1.784588337	ERV1	LTR_element
HERVE	4.123909411	9.038429424	3.50643651	0.002785958	0.002785958	-1.806147359	ERV1	LTR_element
MER22	-2.389997204	4.291288071	-3.338071781	0.003997351	0.003997351	-1.83550956	ERV1	LTR_element
LTR1	-2.070129283	5.768625956	-3.285876623	0.004469664	0.004469664	-1.942041435	ERV1	LTR_element
AluYbc3a	-2.480445161	4.679056449	-3.252510447	0.004800048	0.004800048	-2.006121984	Alu	SINE
AluYa5	-5.992088809	5.752804961	-3.33482191	0.004025261	0.004025261	-2.029545985	Alu	SINE
MER52C	-1.351804163	5.773128833	-3.20306238	0.005334416	0.005334416	-2.094018414	ERV1	LTR_element
AluSq	-2.063964278	5.130836329	-3.138364139	0.006122794	0.006122794	-2.208832614	Alu	SINE
GSAT	-1.33068459	3.193658426	-3.165860953	0.005774643	0.005774643	-2.210892008	centromeric	other_repeat
AluSp	-2.336132933	5.665148422	-3.146133173	0.006022389	0.006022389	-2.214919458	Alu	SINE
AluSx4	-2.299059462	4.628157181	-3.12218507	0.00633719	0.00633719	-2.249519116	Alu	SINE
AluYb8	-4.575970565	7.696745335	-3.147694314	0.006002409	0.006002409	-2.320079695	Alu	SINE
LTR53B	-1.337492032	4.301982074	-3.042929565	0.007498412	0.007498412	-2.37243527	ERVL	LTR_element
MER52D	-1.924672453	5.846544928	-3.049304654	0.007397776	0.007397776	-2.397541808	ERV1	LTR_element
LTR27D	-1.489073028	3.208540002	-3.057413746	0.007271674	0.007271674	-2.418369488	ERV1	LTR_element
AluYd3a1_gib	-2.594226046	5.258678687	-2.986625236	0.008447268	0.008447268	-2.527616596	Alu	SINE
X1_DNA	-1.510686641	4.202316263	-2.957581661	0.008981518	0.008981518	-2.5357855	Mariner/Tc1	DNA_element
ERV3-16A3_I	-1.259783802	3.61183151	-2.951050398	0.009106116	0.009106116	-2.580883522	ERV3	LTR_element
L1MD1_5	1.112886877	6.199464149	2.934304864	0.009433308	0.009433308	-2.639245421	L1	LINE
AluYi6	-2.703121841	5.48137513	-2.912395065	0.00987871	0.00987871	-2.658371834	Alu	SINE
AluYf2	-2.197824534	3.972093048	-2.894740716	0.010252404	0.010252404	-2.673454084	Alu	SINE
AluYb8a1	-1.493466695	3.453337953	-2.895217489	0.010242134	0.010242134	-2.700019324	Alu	SINE
LTR1E	-1.073940866	6.389524713	-2.873363465	0.01072329	0.01072329	-2.786105212	ERV1	LTR_element
MER52A	-1.87586543	4.126776802	-2.793810197	0.012666652	0.012666652	-2.847098778	ERV1	LTR_element
LTR1C2	-1.575415013	3.516053405	-2.809600917	0.012255634	0.012255634	-2.852981102	ERV1	LTR_element
MER4CL34	1.173413911	7.082930183	2.862393639	0.010973001	0.010973001	-2.903331152	ERV1	LTR_element
AluYc1	-2.232854502	6.007371018	-2.787505772	0.01283444	0.01283444	-2.904214649	Alu	SINE
MamRep605	-1.683996618	4.782261217	-2.742283913	0.014102385	0.014102385	-2.930412994	Transposable Element	DNA_element
AluSc	-1.464219338	5.572361435	-2.702302612	0.015323095	0.015323095	-3.018183225	Alu	SINE
MER61D	-1.152683994	6.481903836	-2.744941979	0.014024634	0.014024634	-3.041357854	ERV1	LTR_element
L3	-1.181764011	3.133087219	-2.717555803	0.01484586	0.01484586	-3.074566614	CR1	LINE
AluYa1	-1.299227093	3.122403359	-2.688861615	0.015755809	0.015755809	-3.129791872	Alu	SINE
LTR41C	-1.33079057	3.506652724	-2.64933086	0.017097401	0.017097401	-3.15296685	ERVL	LTR_element
AluYc5	-1.913960306	3.821846558	-2.627991541	0.017866373	0.017866373	-3.162790592	Alu	SINE
SVA2	-1.573246641	4.874740245	-2.585516646	0.019496406	0.019496406	-3.203907094	SVA	other_repeat
EutTc1-N1	-1.479531631	3.603900702	-2.581546295	0.019655818	0.019655818	-3.262044051	Mariner/Tc1	DNA_element
AluSg7	-1.843050158	4.535000712	-2.561294587	0.02048844	0.02048844	-3.263804756	Alu	SINE
MER58C	-1.488746728	3.86703801	-2.553816092	0.020804309	0.020804309	-3.287305996	hAT	DNA_element
MER92B	-1.371569772	4.170803412	-2.464792955	0.024937392	0.024937392	-3.427533817	ERV1	LTR_element
PABL_BI	1.55413636	4.938259831	2.469779621	0.024686683	0.024686683	-3.434672438	ERV1	LTR_element
L1M2A1_5	-1.029613333	6.219177285	-2.47730753	0.02431272	0.02431272	-3.493149528	L1	LINE
AluYf5	-1.905569175	3.963469497	-2.397484152	0.028565198	0.028565198	-3.564654882	Alu	SINE
L1MA9_5	-1.095273615	5.634057095	-2.388688258	0.0290744	0.0290744	-3.576635388	L1	LINE
MLT1E1	1.571399133	7.071329109	2.441215356	0.026155672	0.026155672	-3.678412858	ERVL	LTR_element
LTR67B	-1.135730577	3.551260303	-2.312169093	0.03387731	0.03387731	-3.748165457	ERVL	LTR_element
LTR2B	1.165382164	10.59018108	2.7833686	0.012945711	0.012945711	-3.78582643	ERV1	LTR_element
LTR1C	-1.432279754	4.859070442	-2.222946511	0.040408615	0.040408615	-3.825528472	ERV1	LTR_element
ALR_	1.059388743	9.912761965	2.699161655	0.015423181	0.015423181	-3.82671187	SAT	other_repeat
MER48	-1.185073758	6.007184787	-2.254503566	0.037975512	0.037975512	-3.85160386	ERV1	LTR_element
MER54	-1.335158098	4.836582284	-2.1841114	0.043600641	0.043600641	-3.883349039	ERV1	LTR_element
Tigger3d	-1.172007069	5.921436614	-2.20775169	0.041630917	0.041630917	-3.919113768	TcMar	DNA_element
MER61C	-1.321482053	5.316208849	-2.144845223	0.047062975	0.047062975	-3.963147142	ERV1	LTR_element
ALR2	1.639790006	3.661861036	2.148211134	0.046756569	0.046756569	-4.025234096	SAT	other_repeat
MER5A1	-1.346832746	5.62179186	-2.120080486	0.049374623	0.049374623	-4.031958439	hAT	DNA_element
AluYa4	-1.344204897	3.132010959	-2.127331896	0.048687198	0.048687198	-4.123651062	Alu	SINE
HARLEQUIN	1.593442057	14.82977709	2.808936766	0.012272659	0.012272659	-4.384990738	ERV1	LTR_element
LSC.VS.PHSC
	logFC	AveExpr	t	P.Value	adj.P.Val	B	transcript_biotype	gene_biotype
AluYa8	-3.920097645	4.442445529	-8.134728512	2.09E-07	2.09E-07	7.030480115	Alu	SINE
MER41I	2.023653907	10.61838163	6.516875754	4.20E-06	4.20E-06	4.269373924	ERV1	LTR_element
LTR1A2	-1.708367587	8.62159514	-5.480085942	3.46E-05	3.46E-05	2.433554885	ERV1	LTR_element
AluYa5	-6.542084807	6.076975554	-5.139442046	7.11E-05	7.11E-05	1.768452263	Alu	SINE
AluYk11	-3.060773829	4.03154408	-4.858149295	0.000130154	0.000130154	1.235695619	Alu	SINE
MER52B	-2.220847575	5.012510238	-4.869414526	0.00012702	0.00012702	1.231631925	ERV1	LTR_element
MER52A	-2.933796605	4.639927069	-4.736411874	0.000169491	0.000169491	0.996941072	ERV1	LTR_element
LTR12D	-1.001911357	9.404096761	-4.789147638	0.000151145	0.000151145	0.85368515	ERV1	LTR_element
LTR13	-1.931444976	9.22754858	-4.726358929	0.000173238	0.000173238	0.778619328	ERVK	LTR_element
AluYb3a1	-3.728385407	4.481080135	-4.515349664	0.00027464	0.00027464	0.558198165	Alu	SINE
HERVE	5.207274327	8.62746109	4.249355938	0.000493043	0.000493043	-0.040861516	ERV1	LTR_element
L1MEE_5	2.076148707	3.574748362	4.190290414	0.000561738	0.000561738	-0.089863507	L1	LINE
AluYk12	-2.583138571	4.772911692	-4.140072934	0.00062769	0.00062769	-0.189704133	Alu	SINE
LTR1B	-1.421005331	7.073369074	-4.140667946	0.000626864	0.000626864	-0.210640343	ERV1	LTR_element
LTR68	1.948923178	4.145692752	4.108162108	0.0006736	0.0006736	-0.254328861	ERV1	LTR_element
AluYi6	-2.963557404	5.598127948	-4.075769746	0.000723662	0.000723662	-0.32112708	Alu	SINE
AluSc5	-3.051172528	4.943486022	-3.883149705	0.001108904	0.001108904	-0.709325122	Alu	SINE
AluYd8	-3.041985666	4.793239573	-3.816961503	0.001284199	0.001284199	-0.845112685	Alu	SINE
AluYh9	-2.31579113	5.354927679	-3.697803766	0.001672493	0.001672493	-1.068155139	Alu	SINE
MER110I	1.54896094	3.286493175	3.555639606	0.002291422	0.002291422	-1.371502935	ERV1	LTR_element
MER106B	1.890848516	3.865168884	3.520108475	0.002478776	0.002478776	-1.419693838	hAT	DNA_element
AluYb8	-4.599452309	7.631934691	-3.545282601	0.002344534	0.002344534	-1.422948871	Alu	SINE
AluJb	-1.035941184	7.810853841	-3.582604145	0.002158682	0.002158682	-1.460427412	Alu	SINE
MLT1G2	1.954410011	3.723840398	3.454246154	0.002867099	0.002867099	-1.554426466	ERV3	LTR_element
AluYe5	-2.861818418	4.274130343	-3.452327365	0.002879272	0.002879272	-1.567866706	Alu	SINE
HERVH48I	-1.10573461	11.12532192	-3.767286776	0.001433733	0.001433733	-1.685550982	ERV1	LTR_element
AluSg1	-2.274177102	4.514150773	-3.3854874	0.003336736	0.003336736	-1.686401147	Alu	SINE
X29b_DNA	1.416159872	3.012414442	3.364188871	0.003497059	0.003497059	-1.781983429	DNA transposon	DNA_element
MLT2B2	-1.231196717	8.724271262	-3.490547574	0.002646163	0.002646163	-1.813251382	ERVL	LTR_element
MER34C2	1.387846916	6.323759291	3.316750881	0.003881942	0.003881942	-1.831435615	ERV1	LTR_element
AluSq2	-2.141743596	4.108630591	-3.277446854	0.004232184	0.004232184	-1.896406303	Alu	SINE
AluYg6	-2.822701196	6.367902854	-3.284571348	0.00416647	0.00416647	-1.906293096	Alu	SINE
LTR39	1.26500743	7.450598758	3.318796235	0.003864519	0.003864519	-1.949925755	ERV1	LTR_element
LTR1F	-1.753626528	5.713624018	-3.166409751	0.005398043	0.005398043	-2.102702498	ERV1	LTR_element
LTR4	2.305525291	4.705833406	3.109180452	0.006116372	0.006116372	-2.218499246	ERV1	LTR_element
AluYc2	-2.444963269	4.298838154	-3.111708002	0.006082763	0.006082763	-2.225939681	Alu	SINE
MER74C	1.886957222	3.494929963	3.087810092	0.006407879	0.006407879	-2.284537799	ERVL	LTR_element
MER31_I	1.485655245	5.885871185	3.068922978	0.006676761	0.006676761	-2.289198873	ERV1	LTR_element
AluYe2	-2.055638674	3.751534503	-3.075464082	0.006582418	0.006582418	-2.294719573	Alu	SINE
AluSx4	-2.05229681	4.414756114	-3.070485964	0.006654099	0.006654099	-2.297385942	Alu	SINE
LTR24	2.014563135	6.086254727	3.062955113	0.006763984	0.006763984	-2.315267248	ERV1	LTR_element
LTR82A	1.785611932	2.972756216	3.085038777	0.006446661	0.006446661	-2.34677548	ERVL	LTR_element
LOR1	1.49729202	6.673417312	3.060781848	0.006796023	0.006796023	-2.365230292	LTR Retrotransposon	LTR_element
MER45	-2.267061985	4.324830619	-3.013460949	0.007531419	0.007531419	-2.41465361	ERV1	LTR_element
LTR13A	-1.112791304	9.707009548	-3.299175912	0.004034882	0.004034882	-2.424126517	ERVK	LTR_element
CHARLIE2B	1.411255115	3.365043543	3.000484602	0.007746243	0.007746243	-2.467854794	hAT	DNA_element
MLT1E1	1.142440967	7.187170331	3.042472795	0.007071869	0.007071869	-2.471976818	ERVL	LTR_element
AluYc1	-3.118968446	6.398025084	-2.983144672	0.008042618	0.008042618	-2.50686574	Alu	SINE
LTR51	-1.29455511	6.689525824	-2.952871347	0.008586634	0.008586634	-2.578006445	ERV1	LTR_element
L3	-1.913517105	3.414684682	-2.925074215	0.009117444	0.009117444	-2.598474281	CR1	LINE
MER97A	1.947935043	3.708522545	2.903718058	0.009546698	0.009546698	-2.626515543	hAT	DNA_element
Ricksha_a	1.98535826	4.932410348	2.883905532	0.009962351	0.009962351	-2.629719962	MULE	DNA_element
AluSg7	-1.961209432	4.464639773	-2.779980463	0.01244486	0.01244486	-2.840701259	Alu	SINE
CHESHIRE_A	1.299406804	7.871559068	2.883740943	0.009965877	0.009965877	-2.909545061	hAT	DNA_element
LTR10B2	-1.418859418	3.051294479	-2.764465752	0.012863093	0.012863093	-2.95059019	ERV1	LTR_element
PTR5	-1.41163816	3.590051697	-2.712545062	0.014362984	0.014362984	-2.987182556	LTR Retrotransposon	LTR_element
LTR37B	1.54919317	4.871892092	2.670282065	0.015706016	0.015706016	-3.011557959	ERV1	LTR_element
MER61D	-1.484546404	6.622784158	-2.699540702	0.014764084	0.014764084	-3.054008555	ERV1	LTR_element
MER22	-2.531866535	4.356629916	-2.679557251	0.015401376	0.015401376	-3.064366747	ERV1	LTR_element
AluYbc3a	-2.383191206	4.581508613	-2.667892362	0.015785431	0.015785431	-3.07660775	Alu	SINE
ALR_	1.111009564	9.847224759	2.987044962	0.007975009	0.007975009	-3.116672413	SAT	other_repeat
L1PBB_5	-1.204546181	6.092750987	-2.618228462	0.017525138	0.017525138	-3.151510053	L1	LINE
MER58C	-1.899037853	4.049139544	-2.609129072	0.017863053	0.017863053	-3.163817762	hAT	DNA_element
L1P4c_5end	1.197090057	2.850769127	2.66955565	0.015730116	0.015730116	-3.175864446	L1	LINE
RICKSHA_0	1.903485464	5.962761283	2.564769885	0.019600882	0.019600882	-3.243145854	MULE	DNA_element
LTR1E	-1.393121878	6.511652632	-2.591495663	0.018535587	0.018535587	-3.243595509	ERV1	LTR_element
AluYd3a1_gib	-2.277321618	5.05964807	-2.572596852	0.019283033	0.019283033	-3.253938636	Alu	SINE
ALR	2.361421443	6.910539199	2.606844435	0.017948863	0.017948863	-3.255947429	SAT	other_repeat
AluYb9	-3.49810491	5.258128399	-2.610515281	0.017811178	0.017811178	-3.269980626	Alu	SINE
AluYa4	-2.186869127	3.557204661	-2.553117567	0.020083284	0.020083284	-3.289629072	Alu	SINE
SVA2	-1.402491077	4.686691469	-2.517254136	0.021639481	0.021639481	-3.293216877	SVA	other_repeat
LTR11	1.849143228	5.028512108	2.473188159	0.023707591	0.023707591	-3.369814609	ERV1	LTR_element
FRAM	-2.220106448	5.020674003	-2.476741068	0.023534179	0.023534179	-3.435351858	Alu	SINE
MER66B	1.848010889	3.8408416	2.448637977	0.024939095	0.024939095	-3.457660229	ERV1	LTR_element
HARLEQUIN	1.174907366	14.96026963	3.2678823	0.00432201	0.00432201	-3.492976724	ERV1	LTR_element
MER34A	1.985199012	4.935161793	2.382401774	0.028567857	0.028567857	-3.533720349	ERV1	LTR_element
Charlie12	1.018161066	7.485531732	2.515231154	0.021730573	0.021730573	-3.551308158	hAT	DNA_element
MER65C	1.107366874	5.575718862	2.366215107	0.029526848	0.029526848	-3.556379629	ERV1	LTR_element
AluSz6	-2.019102688	4.543203667	-2.346948067	0.030707474	0.030707474	-3.626035715	Alu	SINE
AluSq	-1.775418751	4.830954309	-2.33046478	0.031752275	0.031752275	-3.63440636	Alu	SINE
PABL_BI	1.502598321	4.794028568	2.289185676	0.034515537	0.034515537	-3.687030184	ERV1	LTR_element
LTR43B	1.196112636	3.884596193	2.309432869	0.033133416	0.033133416	-3.689614601	ERV1	LTR_element
MER34A1	-2.129900725	4.829971559	-2.251080455	0.03726258	0.03726258	-3.81937591	ERV1	LTR_element
MER83C	1.249286196	5.90605047	2.217367027	0.039859958	0.039859958	-3.838318588	ERV1	LTR_element
LTR67B	-1.863633983	3.910757948	-2.22074972	0.039592011	0.039592011	-3.857249086	ERVL	LTR_element
MER41E	1.913149193	4.360598884	2.187862645	0.042268765	0.042268765	-3.899127117	ERV1	LTR_element
MER90a_LTR	1.50766928	5.203731969	2.154940651	0.045113828	0.045113828	-3.906598917	ERV1	LTR_element
MER6C	1.001515981	6.60730656	2.229275632	0.038924004	0.038924004	-3.906737817	TcMar	DNA_element
Tigger14a	-1.253546613	4.301525202	-2.157543641	0.044882655	0.044882655	-3.923950752	TcMar	DNA_element
MER20B	-1.031773416	6.369524965	-2.130544351	0.04733399	0.04733399	-4.039443804	hAT	DNA_element
EUTREP1	1.016248637	2.68491712	2.208676536	0.040556015	0.040556015	-4.045924301	DNA transposon	DNA_element
UHG	1.412800261	2.796010291	2.184655073	0.042538542	0.042538542	-4.067111011	snRNA	other_repeat
LTR45	1.290252215	3.376935	2.120652661	0.048262251	0.048262251	-4.079224759	ERV1	LTR_element
LTR18B	-1.38461194	6.572046534	-2.116839205	0.048624525	0.048624525	-4.08983321	ERVL	LTR_element
LTR26D	1.06675527	7.231008685	2.178764734	0.043038075	0.043038075	-4.106010971	ERV1	LTR_element
MER41C	1.095427776	7.334890188	2.119776129	0.048345302	0.048345302	-4.230084344	ERV1	LTR_element
BLAST VS. PHSC
	logFC	AveExpr	t	P.Value	adj.P.Val	B	transcript_biotype	gene_biotype
CHARLIE2B	2.440933209	3.977757919	4.882016364	0.000162426	0.000162426	0.680766513	hAT	DNA_element
MER97A	2.647808482	4.247394148	4.2704684	0.000575839	0.000575839	-0.305831001	hAT	DNA_element
LTR27	1.976635333	7.122659374	4.19051901	0.000680998	0.000680998	-0.35085237	ERV1	LTR_element
THER1	1.576379446	3.23940707	4.028135529	0.00095856	0.00095856	-0.587975142	SINE2/tRNA	SINE
MER92B	1.979205889	3.93514166	4.039340395	0.000936169	0.000936169	-0.666738647	ERV1	LTR_element
L1P4c_5end	1.433050416	3.123848681	3.828186762	0.001462777	0.001462777	-0.931634473	L1	LINE
MER106B	1.777506508	3.925897965	3.827825325	0.001463897	0.001463897	-1.017366068	hAT	DNA_element
LTR1C2	1.981970058	3.367705397	3.733507636	0.001787659	0.001787659	-1.124388315	ERV1	LTR_element
LTR27D	1.693149254	3.173403602	3.583132011	0.00245891	0.00245891	-1.376337739	ERV1	LTR_element
MER74C	1.926299902	3.735437426	3.53871537	0.002701729	0.002701729	-1.491817735	ERVL	LTR_element
LTR39	1.350418692	7.645722523	3.458504322	0.003202408	0.003202408	-1.599460464	ERV1	LTR_element
LTR18C	1.404342613	6.785435406	3.425671362	0.003433086	0.003433086	-1.691614252	ERVL	LTR_element
Tigger15a	1.034719805	2.957996674	3.376761134	0.003807689	0.003807689	-1.750646351	TcMar	DNA_element
X29b_DNA	1.482925842	3.211162425	3.361104946	0.003935969	0.003935969	-1.776189648	DNA transposon	DNA_element
MER45	-2.236048855	4.474876886	-3.208312537	0.00543561	0.00543561	-2.060710451	ERV1	LTR_element
LTR16A	1.347864681	3.324374033	3.192703292	0.005617466	0.005617466	-2.076487909	ERVL	LTR_element
X11_DNA	1.510362397	3.516123902	3.177991142	0.005794355	0.005794355	-2.102873364	DNA transposon	DNA_element
CHARLIE6	1.84523433	4.788052664	3.187374474	0.005680913	0.005680913	-2.133831323	hAT	DNA_element
MER104A	1.169476345	3.142636853	3.131032937	0.006396444	0.006396444	-2.19117024	ERV1	LTR_element
LTR35B	1.337687881	3.040282609	3.130580727	0.006402532	0.006402532	-2.195419267	ERV1	LTR_element
MLT1G2	2.018000321	3.917485087	3.125581528	0.00647021	0.00647021	-2.203201634	ERV3	LTR_element
MER66B	2.786499935	4.554233958	2.954689151	0.009256871	0.009256871	-2.492051732	ERV1	LTR_element
LTR47B	1.606288891	3.161742589	2.929621325	0.009753849	0.009753849	-2.54666384	ERVL	LTR_element
LTR68	1.43646685	3.995712868	2.917616904	0.010000953	0.010000953	-2.552675357	ERV1	LTR_element
MLT1F2	-1.344807472	3.782014333	-2.89951307	0.010385174	0.010385174	-2.581788955	ERVL	LTR_element
MER31_I	1.41203122	5.982509371	2.870615327	0.011028399	0.011028399	-2.642987598	ERV1	LTR_element
MLT2F	1.625923946	4.068280121	2.8174592	0.01231403	0.01231403	-2.71861375	ERVL	LTR_element
LTR53B	1.476231776	4.295455526	2.813422731	0.01241738	0.01241738	-2.727688928	ERVL	LTR_element
MLT1J1	1.221382139	3.176489081	2.722020829	0.01499519	0.01499519	-2.914826342	ERVL	LTR_element
LTR45	1.161829529	3.550797247	2.627434813	0.018202419	0.018202419	-3.048921548	ERV1	LTR_element
LTR1C3	1.350357134	3.709539563	2.578766469	0.020099155	0.020099155	-3.120437193	ERV1	LTR_element
LTR72	1.972574916	5.581636285	2.543491574	0.0215903	0.0215903	-3.155446492	ERV1	LTR_element
MER90a_LTR	1.405129031	5.28298697	2.504648469	0.023353929	0.023353929	-3.214778627	ERV1	LTR_element
TIGGER6B	-1.617615222	5.699956571	-2.506511257	0.023266316	0.023266316	-3.2156123	TcMar	DNA_element
MLT1H_I	1.158857491	3.677769217	2.511698903	0.023023964	0.023023964	-3.232603604	ERV3	LTR_element
MER89	1.45908071	4.412605815	2.488691243	0.02411739	0.02411739	-3.241216215	ERV1	LTR_element
LTR40B	1.782115859	6.153660625	2.458581016	0.025622863	0.025622863	-3.288136426	ERVL	LTR_element
LTR1C	1.629880052	4.82132505	2.449159884	0.026111889	0.026111889	-3.299422455	ERV1	LTR_element
LTR44	1.985621363	4.320894369	2.439469526	0.026624087	0.026624087	-3.321250013	ERV1	LTR_element
L1P4d_5end	1.419465607	4.927353412	2.427361857	0.027277396	0.027277396	-3.331167304	L1	LINE
MER34C2	1.045752479	6.290342751	2.422730911	0.027531251	0.027531251	-3.343797646	ERV1	LTR_element
LTR24	1.680832916	6.078868667	2.355742189	0.031461504	0.031461504	-3.443956038	ERV1	LTR_element
MLT1F_I	1.275310898	5.250822934	2.345984627	0.032076147	0.032076147	-3.450677526	ERV3	LTR_element
MER110I	1.105311032	3.142636853	2.38312349	0.029795229	0.029795229	-3.497010851	ERV1	LTR_element
MER65I	-1.225709707	5.684029845	-2.27329908	0.037021017	0.037021017	-3.564679713	ERV1	LTR_element
LTR37B	1.524896494	4.995051595	2.236332142	0.039800274	0.039800274	-3.613610862	ERV1	LTR_element
MER83AI	1.349765953	4.980788662	2.209941543	0.041901562	0.041901562	-3.650296663	ERV1	LTR_element
LTR21C	-1.101875038	3.363020131	-2.264738928	0.037648035	0.037648035	-3.652359011	ERVL	LTR_element
FRAM	-1.764230579	5.674261665	-2.209550553	0.041933452	0.041933452	-3.665615984	Alu	SINE
SATR2	1.093078733	3.463483503	2.233111403	0.040051377	0.040051377	-3.70069181	SAT	other_repeat
LTR11	1.32822784	4.90198852	2.165861002	0.045641656	0.045641656	-3.713114858	ERV1	LTR_element
MER72	1.182981102	7.051882366	2.209677908	0.041923062	0.041923062	-3.716098617	ERV1	LTR_element
MER45B	1.417842807	5.652843763	2.163609965	0.045840675	0.045840675	-3.717174877	hAT	DNA_element
MLT1H2	-1.468966353	4.353568874	-2.165189129	0.045700974	0.045700974	-3.742956546	ERVL	LTR_element
LTR19B	1.302029399	5.358094753	2.122539599	0.049614964	0.049614964	-3.772172703	ERV1	LTR_element
LTR40A	-1.312868676	5.932753229	-2.126410042	0.049247461	0.049247461	-3.78571728	ERVL	LTR_element
HIGHVS.LOW MDS
	logFC	AveExpr	t	P.Value	adj.P.Val	B	transcript_biotype	gene_biotype
LTR7B	4.013747136	11.30057276	10.61100681	1.10E-09	1.10E-09	12.43595164	ERV1	LTR_element
LTR7Y	3.527278446	10.11062992	9.74283587	4.69E-09	4.69E-09	11.01474456	ERV1	LTR_element
L1PA7_5	-2.326813062	11.87695302	-9.05750907	1.56E-08	1.56E-08	9.804752542	L1	LINE
BSR	-7.939117014	8.644960383	-8.472923329	4.58E-08	4.58E-08	8.706065116	SAT	other_repeat
MER52D	-4.857618179	5.998566513	-8.301256481	6.33E-08	6.33E-08	8.38510402	ERV1	LTR_element
CER	-4.713491023	6.997402067	-8.287279333	6.50E-08	6.50E-08	8.36187295	SAT	other_repeat
LTR21A	3.967091121	7.523936013	8.220912316	7.38E-08	7.38E-08	8.286084871	ERV1	LTR_element
ALR2	-6.44384354	6.958915174	-8.016474671	1.09E-07	1.09E-07	7.892324745	SAT	other_repeat
MER52A	-4.213494399	5.408934297	-7.757949313	1.81E-07	1.81E-07	7.391545691	ERV1	LTR_element
MER57E3	4.901522248	4.994329972	7.756547698	1.82E-07	1.82E-07	7.295885478	ERV1	LTR_element
ALRa	-4.300349706	6.217461087	-7.552145334	2.72E-07	2.72E-07	7.015251594	SAT	other_repeat
HERV-K14CI	-4.455044851	6.62027782	-7.52777214	2.86E-07	2.86E-07	6.972503684	ERV1	LTR_element
HERV18	-4.833896758	6.120051228	-7.112757826	6.64E-07	6.64E-07	6.18056397	ERV1	LTR_element
LTR1B0	-3.482003663	4.488865092	-6.758640948	1.39E-06	1.39E-06	5.461830185	ERV1	LTR_element
LTR10F	2.311964501	10.33866163	6.756421442	1.39E-06	1.39E-06	5.342002338	ERV1	LTR_element
ALRa_	-3.849932791	5.788866954	-6.690969787	1.60E-06	1.60E-06	5.341724947	SAT	other_repeat
SVA_B	2.196713627	12.15869453	6.661237718	1.70E-06	1.70E-06	5.063893795	SVA	other_repeat
LTR6B	2.077040618	9.480411512	6.648454012	1.75E-06	1.75E-06	5.164088172	ERV1	LTR_element
LTR1B1	-3.151268416	5.119208183	-6.630691674	1.82E-06	1.82E-06	5.212353331	ERV1	LTR_element
MER22	-7.364185832	7.715028138	-6.505094564	2.38E-06	2.38E-06	4.972382423	ERV1	LTR_element
ERVL-B4	-2.404148966	8.599653338	-6.500837289	2.40E-06	2.40E-06	4.947795329	ERV3	LTR_element
MER52AI	-3.646882617	6.925926404	-6.474684505	2.54E-06	2.54E-06	4.908588578	ERV1	LTR_element
MER52C	-4.504723331	6.081677389	-6.390605212	3.04E-06	3.04E-06	4.73711313	ERV1	LTR_element
LTR6A	2.103956508	8.042575915	6.338883157	3.40E-06	3.40E-06	4.596958879	ERV1	LTR_element
HERVL66I	-2.853448046	7.402000624	-6.221005575	4.38E-06	4.38E-06	4.387091084	ERV1	LTR_element
LSAU	-7.322364863	7.792288328	-6.218759935	4.40E-06	4.40E-06	4.381245664	Satellite	other_repeat
X11_DNA	3.449823823	2.669463784	6.178057889	4.81E-06	4.81E-06	4.25905442	DNA transposon	DNA_element
ALR1	-7.033299603	10.42955063	-6.167186656	4.93E-06	4.93E-06	4.247363625	SAT	other_repeat
LTR10A	2.163934484	9.249114629	6.091797444	5.81E-06	5.81E-06	3.987984423	ERV1	LTR_element
ALR_	-5.995177869	10.67758975	-5.912331355	8.62E-06	8.62E-06	3.663622393	SAT	other_repeat
ALR	-7.297710334	10.01875249	-5.899320714	8.88E-06	8.88E-06	3.69651044	SAT	other_repeat
LTR28B	1.885444742	7.758868706	5.862553927	9.63E-06	9.63E-06	3.594652857	ERV1	LTR_element
HUERS-P2	-2.93265576	6.443606234	-5.747939591	1.24E-05	1.24E-05	3.396124496	Endogenous Retrovirus	LTR_element
GSATII	-3.473155104	4.816664853	-5.722908347	1.31E-05	1.31E-05	3.345325822	centromeric	other_repeat
HERVL	-1.7055747	13.00843273	-5.676560012	1.46E-05	1.46E-05	2.901566595	ERVL	LTR_element
HSATI	-6.2950481	7.010567755	-5.589969701	1.77E-05	1.77E-05	3.047347469	SAT	other_repeat
MER52B	-4.382127775	6.141456864	-5.583139879	1.80E-05	1.80E-05	3.040135773	ERV1	LTR_element
LTR10D	1.960643109	8.994273712	5.542960384	1.97E-05	1.97E-05	2.7990915	ERV1	LTR_element
HERVH48I	2.042130525	11.44331711	5.528305241	2.03E-05	2.03E-05	2.599571194	ERV1	LTR_element
LTR10C	1.699493181	9.281222851	5.508789272	2.13E-05	2.13E-05	2.698752076	ERV1	LTR_element
MER107	2.557130411	8.637670116	5.428186635	2.55E-05	2.55E-05	2.573867946	hAT	DNA_element
HERVIP10FH	1.295676756	11.47148901	5.410119964	2.66E-05	2.66E-05	2.331166815	ERV1	LTR_element
SATR1	-4.363820695	4.969364852	-5.406093498	2.68E-05	2.68E-05	2.661267896	SAT	other_repeat
L1M7_5end	3.032618471	3.252124342	5.357802354	2.99E-05	2.99E-05	2.568156754	L1	LINE
L1MEe_5end	3.424583259	4.884042854	5.338786431	3.12E-05	3.12E-05	2.529841073	L1	LINE
ERVL-E	-2.773494797	5.505087276	-5.334751275	3.15E-05	3.15E-05	2.515166758	ERV3	LTR_element
MER84I	-3.538130786	5.613052221	-5.326654227	3.21E-05	3.21E-05	2.491917354	ERV1	LTR_element
LTR52	3.049663577	4.32845034	5.255054104	3.78E-05	3.78E-05	2.350680194	ERVL	LTR_element
ALRb	-6.867227389	9.416590017	-5.220560125	4.09E-05	4.09E-05	2.230326236	SAT	other_repeat
LTR2752	-3.015046596	4.658571025	-5.210928147	4.18E-05	4.18E-05	2.251308462	ERV1	LTR_element
L1MDA_5	1.725924932	9.20954881	5.200023662	4.29E-05	4.29E-05	2.009767948	L1	LINE
HERV-K14I	-1.647298446	9.527021567	-5.172254597	4.57E-05	4.57E-05	1.974120112	ERV1	LTR_element
LTR1B	-2.361721822	7.447179235	-5.164802141	4.65E-05	4.65E-05	2.119170867	ERV1	LTR_element
L1P4e_5end	-2.387037569	6.952981251	-5.136919524	4.95E-05	4.95E-05	2.07068131	L1	LINE
MER61F	-2.344180993	5.480310039	-5.087961944	5.54E-05	5.54E-05	1.982795305	ERV1	LTR_element
MST_I	-2.211076763	9.507435511	-5.071774229	5.75E-05	5.75E-05	1.769094449	ERV3	LTR_element
LTR39	-2.578454081	6.75143071	-5.044513195	6.12E-05	6.12E-05	1.871131348	ERV1	LTR_element
MER50B	-2.158997948	7.115824347	-5.018942793	6.50E-05	6.50E-05	1.80622065	ERV1	LTR_element
SVA_C	2.000350829	11.07731572	5.009892851	6.63E-05	6.63E-05	1.437043664	SVA	other_repeat
L1MB3_5	1.715689884	9.696673414	4.987674125	6.98E-05	6.98E-05	1.484920715	L1	LINE
MER61A	-2.703972801	5.042643973	-4.977776637	7.14E-05	7.14E-05	1.744207051	ERV1	LTR_element
HSATII	-8.116797424	8.992484232	-4.942525253	7.75E-05	7.75E-05	1.626152557	SAT	other_repeat
MER57A_I	-1.918027199	8.041079168	-4.937235485	7.84E-05	7.84E-05	1.576576267	ERV1	LTR_element
L1PBA1_5	-2.18761316	8.305201761	-4.87366195	9.08E-05	9.08E-05	1.418919666	L1	LINE
AluYi6	-3.668138278	5.595894528	-4.855813132	9.47E-05	9.47E-05	1.458350277	Alu	SINE
L1P4d_5end	-2.151113182	5.708714301	-4.827852985	0.00010101	0.00010101	1.411491753	L1	LINE
L1	1.497433539	16.75046324	4.8046666	0.000106587	0.000106587	0.838800023	L1	LINE
LTR14C	-2.887296254	6.77048213	-4.79302113	0.000109504	0.000109504	1.314443599	ERVK	LTR_element
MER4D	-2.173788996	7.368807643	-4.771592488	0.000115086	0.000115086	1.248280542	ERV1	LTR_element
X33a_DNA	2.465623924	2.425279478	4.761038136	0.00011794	0.00011794	1.292098795	Mariner/Tc1	DNA_element
MER70A	-2.439397586	4.22107991	-4.72792056	0.000127369	0.000127369	1.209068977	ERVL	LTR_element
MER61I	-1.472690696	9.609356614	-4.697238604	0.000136784	0.000136784	0.885801566	ERV1	LTR_element
MER4I	-1.287543657	9.053736269	-4.652544601	0.000151772	0.000151772	0.826462086	ERV1	LTR_element
UHG	3.748408892	2.824870079	4.57468563	0.000181957	0.000181957	0.888816725	snRNA	other_repeat
LTR7C	2.351604437	7.945617288	4.55369159	0.000191088	0.000191088	0.666374464	ERV1	LTR_element
L1PA14	1.162069781	11.64129524	4.499669635	0.000216765	0.000216765	0.231154322	L1	LINE
HERVFH19I	2.001417175	9.848125087	4.490534049	0.00022144	0.00022144	0.329846146	ERV1	LTR_element
GGAAT	-5.497956105	12.09446213	-4.483833912	0.000224932	0.000224932	0.314183704	SAT	other_repeat
UCON76	2.758996577	2.962191436	4.457908747	0.000238976	0.000238976	0.636235192	Repetitive element	other_repeat
LTR1C1	-2.365785404	4.0163869	-4.447166368	0.000245051	0.000245051	0.595981676	ERV1	LTR_element
LTR1E	-2.395566192	6.173377139	-4.447066637	0.000245108	0.000245108	0.558888063	ERV1	LTR_element
LTR49	1.736697532	8.208683074	4.436635979	0.000251157	0.000251157	0.369334168	ERV1	LTR_element
L2	1.529158453	7.872558807	4.412766458	0.000265571	0.000265571	0.351677999	L2	LINE
HERV30I	-1.51714719	8.963422353	-4.389663187	0.000280315	0.000280315	0.242778709	ERV1	LTR_element
IN25	-2.285100149	4.369082557	-4.374043672	0.000290747	0.000290747	0.432992239	L1	LINE
AluYe2	-2.767745428	5.174948758	-4.334070409	0.000319255	0.000319255	0.319269662	Alu	SINE
AluYa5	-2.60477959	9.707577144	-4.293021762	0.000351457	0.000351457	-0.024879149	Alu	SINE
LTR5	1.556267187	8.24333769	4.28866662	0.00035506	0.00035506	0.02805286	ERVK	LTR_element
Tigger2b_Pri	-2.916445217	4.863563372	-4.270036274	0.000370893	0.000370893	0.184759712	TcMar	DNA_element
MER61E	-2.081848351	6.528139288	-4.264183326	0.000376012	0.000376012	0.145422923	ERV1	LTR_element
PTR5	-2.902385182	4.521781057	-4.192810012	0.000444443	0.000444443	0.015492567	LTR Retrotransposon	LTR_element
SVA_F	1.916048959	11.32186189	4.183448007	0.000454301	0.000454301	-0.486717525	SVA	other_repeat
HSAT5	-2.613556563	4.123517389	-4.162578245	0.00047707	0.00047707	-0.037627407	SAT	other_repeat
HERVK13I	-2.524652322	5.226707519	-4.156110598	0.000484355	0.000484355	-0.070370206	ERV1	LTR_element
L1MEB_5	2.844408539	3.560315106	4.12269783	0.000523806	0.000523806	-0.090406687	L1	LINE
MER57I	-1.234305045	9.214191615	-4.117651079	0.000530038	0.000530038	-0.41655221	ERV1	LTR_element
L1P4b_5end	-2.236969424	3.878150609	-4.113561445	0.000535142	0.000535142	-0.132540583	L1	LINE
SVA_A	1.905045808	9.646786094	4.109735556	0.000539962	0.000539962	-0.52875932	SVA	other_repeat
L1PA13	1.236374752	13.0010509	4.100855342	0.000551317	0.000551317	-0.738746191	L1	LINE
MER57B1	-1.82166002	6.888627378	-4.090869091	0.000564371	0.000564371	-0.254576539	ERV1	LTR_element
ERVL	-1.568960276	9.162376735	-4.086695104	0.000569919	0.000569919	-0.470025064	ERV3	LTR_element
L1M3DE_5	-2.3407447	3.963527801	-4.083679631	0.000573961	0.000573961	-0.20247633	L1	LINE
PRIMA41	-1.475873955	8.363699988	-4.055744921	0.000612792	0.000612792	-0.459819426	Endogenous Retrovirus	LTR_element
L1M2_5	1.1554628	10.52560539	4.033427109	0.000645693	0.000645693	-0.777910285	L1	LINE
MER21C_BT	-2.178380382	5.348773533	-4.031320624	0.000648888	0.000648888	-0.343383829	ERV1	LTR_element
LTR43B	-2.516695177	4.474618738	-4.014324853	0.000675251	0.000675251	-0.367803432	ERV1	LTR_element
X21_LINE	2.461682773	2.176166748	4.013799458	0.000676082	0.000676082	-0.339659898	CR1	LINE
GSAT	-3.061788203	5.464918247	-4.011494757	0.000679743	0.000679743	-0.41081783	centromeric	other_repeat
MER4BI	-1.784134628	7.502811107	-4.00858368	0.000684395	0.000684395	-0.472828193	ERV1	LTR_element
MLT1C1	-1.651975352	7.014923946	-4.007524254	0.000686096	0.000686096	-0.447994938	ERV3	LTR_element
MER57B2	-1.666422468	5.956247756	-4.000442931	0.000697574	0.000697574	-0.41992929	ERV1	LTR_element
LTR1C3	-2.341728756	4.160202299	-3.996836862	0.000703493	0.000703493	-0.395032832	ERV1	LTR_element
MER41E	-1.812461782	5.435877965	-3.981455564	0.000729305	0.000729305	-0.44923152	ERV1	LTR_element
LTR1F1	-2.344493532	5.837754256	-3.944561412	0.000795134	0.000795134	-0.549357254	ERV1	LTR_element
AluYb3a1	-4.057870605	6.056744006	-3.906092216	0.000870085	0.000870085	-0.664784713	Alu	SINE
LTR38B	-2.074986902	5.065091919	-3.885439109	0.000913184	0.000913184	-0.657430953	ERV1	LTR_element
MamRep434	2.358411666	2.774979246	3.883558031	0.000917213	0.000917213	-0.616734115	TcMar	DNA_element
HERV38I	-2.021144795	4.041369743	-3.882968114	0.000918481	0.000918481	-0.637846999	ERV1	LTR_element
LTR30	-1.967745596	6.833007822	-3.874531667	0.000936796	0.000936796	-0.733845254	ERV1	LTR_element
MER21I	-2.306285261	5.503584963	-3.867490227	0.000952361	0.000952361	-0.711605267	ERV1	LTR_element
LTR38C	2.043171829	6.112170857	3.850201772	0.000991676	0.000991676	-0.737834301	ERV1	LTR_element
HERVK11DI	-1.67793472	8.249930626	-3.831194421	0.001036764	0.001036764	-0.946702127	ERV1	LTR_element
LTR10G	1.741218271	8.102997742	3.83034448	0.001038827	0.001038827	-0.997439146	ERV1	LTR_element
SATR2	-2.98589627	4.275750487	-3.813373495	0.001080885	0.001080885	-0.817012673	SAT	other_repeat
L1MB4	1.173129833	10.41221584	3.793522044	0.001132232	0.001132232	-1.319654754	L1	LINE
LTR17	-1.306037153	9.620414037	-3.782193492	0.001162612	0.001162612	-1.21818566	ERV1	LTR_element
LTR19A	1.434751874	8.916978131	3.749655655	0.001254439	0.001254439	-1.275533021	ERV1	LTR_element
LTR37B	2.3241772	3.740978393	3.745928661	0.001265406	0.001265406	-0.90579709	ERV1	LTR_element
MIRb	-2.128560912	4.745540579	-3.733378098	0.00130304	0.00130304	-0.984107228	MIR	SINE
D20S16	-3.472809042	5.244899161	-3.71861109	0.001348744	0.001348744	-1.065163837	SAT	other_repeat
L1MCA_5	1.129495601	10.27017702	3.683967593	0.001462289	0.001462289	-1.556854106	L1	LINE
MER51C	1.491426054	7.66368226	3.678414697	0.001481349	0.001481349	-1.284331133	ERV1	LTR_element
L1PBB_5	-2.033713594	5.73476314	-3.667459837	0.001519673	0.001519673	-1.152658779	L1	LINE
LTR66	-1.566277046	7.221771735	-3.662976029	0.001535641	0.001535641	-1.227627147	ERVL	LTR_element
HERV57I	-2.050810722	5.370427236	-3.629782361	0.001659124	0.001659124	-1.226066028	ERV1	LTR_element
MER83C	1.484801121	7.114520283	3.602483676	0.00176799	0.00176799	-1.384872384	ERV1	LTR_element
L1M2A_5	-1.995176751	6.418839453	-3.600119542	0.001777743	0.001777743	-1.323527502	L1	LINE
L1MEC_5	1.596188232	8.306715481	3.598696766	0.001783638	0.001783638	-1.543041171	L1	LINE
MER61B	-2.059830268	5.141788926	-3.598436201	0.00178472	0.00178472	-1.287598932	ERV1	LTR_element
L1MEf_5end	1.742847568	6.399929788	3.592312973	0.001810329	0.001810329	-1.328841203	L1	LINE
LTR77	-2.183939106	4.604706559	-3.591592367	0.001813366	0.001813366	-1.291536791	ERV1	LTR_element
LTR26B	-2.120166159	5.174215239	-3.583318903	0.001848602	0.001848602	-1.322694714	ERV1	LTR_element
L1PA12	1.242127332	11.09263637	3.579652222	0.001864433	0.001864433	-1.856411079	L1	LINE
HERV16	-2.040954401	3.805105759	-3.559636101	0.001953243	0.001953243	-1.337484198	ERVL	LTR_element
Tigger9b	2.401209327	4.718892026	3.517939261	0.002151853	0.002151853	-1.399409726	TcMar	DNA_element
SAR	-4.744233043	6.325020233	-3.512060189	0.002181411	0.002181411	-1.548518511	SAT	other_repeat
LTR40B	-1.965250895	4.734207613	-3.509147425	0.002196203	0.002196203	-1.467428031	ERVL	LTR_element
L1MC2	1.0782679	10.15791134	3.468234658	0.002414706	0.002414706	-2.033594759	L1	LINE
MER53	-1.68073901	5.461021321	-3.45724937	0.002476928	0.002476928	-1.595864999	hAT	DNA_element
LTR3A	-1.547743488	6.912547841	-3.443172007	0.002558972	0.002558972	-1.690246335	ERVK	LTR_element
LTR1F2	-2.034566797	5.915442379	-3.440419373	0.002575324	0.002575324	-1.654557511	ERV1	LTR_element
HSFAU	2.027785099	1.931036844	3.428748162	0.002645804	0.002645804	-1.612035254	HSFAU	other_repeat
GOLEM_A	-2.769864243	7.054256841	-3.426309537	0.002660767	0.002660767	-1.730289129	Mariner/Tc1	DNA_element
LTR22C2	-1.707490676	4.907452347	-3.419241764	0.002704607	0.002704607	-1.658850411	ERVK	LTR_element
LTR60B	-1.958058564	4.289987593	-3.410670049	0.002758727	0.002758727	-1.668259089	ERV1	LTR_element
L1PA14_5	-1.369076063	7.94293197	-3.409850886	0.002763954	0.002763954	-1.858222298	L1	LINE
MER67D	-1.83205528	4.944815431	-3.389793117	0.002895024	0.002895024	-1.729481618	ERV1	LTR_element
L1MD2	1.176651057	9.514242598	3.386449176	0.00291746	0.00291746	-2.156185206	L1	LINE
L1MC5	1.832959095	5.342989566	3.385962587	0.002920739	0.002920739	-1.698501639	L1	LINE
LTR19B	-1.894264029	6.190982771	-3.36304609	0.003079325	0.003079325	-1.828929093	ERV1	LTR_element
L1P4c_5end	-2.03083982	4.893255549	-3.35495247	0.003137325	0.003137325	-1.806973492	L1	LINE
LTR15	2.795332326	4.966819378	3.338855522	0.003255876	0.003255876	-1.789325628	ERV1	LTR_element
MER51E	-1.92466114	5.649990534	-3.338143148	0.003261223	0.003261223	-1.864746317	ERV1	LTR_element
MER31A	1.182465238	8.071446889	3.337768267	0.00326404	0.00326404	-2.091214072	ERV1	LTR_element
LTR12C	-1.256592791	10.68788417	-3.328704527	0.003332879	0.003332879	-2.348569407	ERV1	LTR_element
LTR1	-1.828763672	6.534453633	-3.296404169	0.003589943	0.003589943	-1.987403107	ERV1	LTR_element
LTR1A2	-1.493206393	9.179061229	-3.290221776	0.003641309	0.003641309	-2.273702295	ERV1	LTR_element
MER65C	-1.876845353	4.408635118	-3.282304561	0.003708139	0.003708139	-1.941545086	ERV1	LTR_element
AluSq2	-1.821190658	4.813442376	-3.261162659	0.003892522	0.003892522	-1.995991637	Alu	SINE
AluYc1	-3.431968578	7.111077944	-3.25487054	0.003949105	0.003949105	-2.103918474	Alu	SINE
MER57C1	-1.828630222	3.678913309	-3.250074855	0.003992768	0.003992768	-1.992032207	ERV1	LTR_element
HERVH	2.013091447	13.3404053	3.242262273	0.00406491	0.00406491	-2.701643161	ERV1	LTR_element
LTR21C	-2.073528847	4.219364025	-3.213707056	0.004339561	0.004339561	-2.089629784	ERVL	LTR_element
RICKSHA_0	-2.182392286	4.103608855	-3.198776913	0.004490276	0.004490276	-2.115095611	MULE	DNA_element
UCON54	1.801940258	2.099705262	3.177165517	0.004717496	0.004717496	-2.143088696	Repetitive element	other_repeat
LTR86A1	1.824402277	1.835544845	3.163205542	0.004870174	0.004870174	-2.176877103	ERVL	LTR_element
MER135	1.824402277	1.835544845	3.163205542	0.004870174	0.004870174	-2.176877103	ERV1	LTR_element
MARNA	1.824402277	1.835544845	3.163205542	0.004870174	0.004870174	-2.176877103	TcMar	DNA_element
LTR88a	1.824402277	1.835544845	3.163205542	0.004870174	0.004870174	-2.176877103	Gypsy	LTR_element
UCON71	1.824402277	1.835544845	3.163205542	0.004870174	0.004870174	-2.176877103	Repetitive element	other_repeat
UCON87	1.824402277	1.835544845	3.163205542	0.004870174	0.004870174	-2.176877103	Repetitive element	other_repeat
L4	1.824402277	1.835544845	3.163205542	0.004870174	0.004870174	-2.176877103	RTEX	other_repeat
MER47C	1.824402277	1.835544845	3.163205542	0.004870174	0.004870174	-2.176877103	TcMar	DNA_element
LTR16D2	1.824402277	1.835544845	3.163205542	0.004870174	0.004870174	-2.176877103	ERVL	LTR_element
LTR16D1	1.824402277	1.835544845	3.163205542	0.004870174	0.004870174	-2.176877103	ERVL	LTR_element
X20_LINE	1.824402277	1.835544845	3.163205542	0.004870174	0.004870174	-2.176877103	CR1	LINE
UCON64	1.824402277	1.835544845	3.163205542	0.004870174	0.004870174	-2.176877103	Repetitive element	other_repeat
MLT1M	1.824402277	1.835544845	3.163205542	0.004870174	0.004870174	-2.176877103	ERVL	LTR_element
SUBTEL_sat	1.824402277	1.835544845	3.163205542	0.004870174	0.004870174	-2.176877103	Satellite	other_repeat
Kanga11a	1.824402277	1.835544845	3.163205542	0.004870174	0.004870174	-2.176877103	TcMar	DNA_element
X10b_DNA	1.824402277	1.835544845	3.163205542	0.004870174	0.004870174	-2.176877103	Mariner/Tc1	DNA_element
UCON83	1.824402277	1.835544845	3.163205542	0.004870174	0.004870174	-2.176877103	Repetitive element	other_repeat
EuthAT-N1	1.824402277	1.835544845	3.163205542	0.004870174	0.004870174	-2.176877103	hAT	DNA_element
LTR88c	1.824402277	1.835544845	3.163205542	0.004870174	0.004870174	-2.176877103	Gypsy	LTR_element
MamGypLTR2c	1.824402277	1.835544845	3.163205542	0.004870174	0.004870174	-2.176877103	Gypsy	LTR_element
X5b_DNA	1.824402277	1.835544845	3.163205542	0.004870174	0.004870174	-2.176877103	DNA transposon	DNA_element
CHARLIE2	1.824402277	1.835544845	3.163205542	0.004870174	0.004870174	-2.176877103	hAT	DNA_element
TIGGER5_B	1.824402277	1.835544845	3.163205542	0.004870174	0.004870174	-2.176877103	TcMar	DNA_element
MamRep137	1.824402277	1.835544845	3.163205542	0.004870174	0.004870174	-2.176877103	TcMar	DNA_element
X4_LR	1.824402277	1.835544845	3.163205542	0.004870174	0.004870174	-2.176877103	LTR Retrotransposon	LTR_element
MamGypLTR2b	1.824402277	1.835544845	3.163205542	0.004870174	0.004870174	-2.176877103	Gypsy	LTR_element
X2b_DNA	1.824402277	1.835544845	3.163205542	0.004870174	0.004870174	-2.176877103	DNA transposon	DNA_element
CR1_HS	1.824402277	1.835544845	3.163205542	0.004870174	0.004870174	-2.176877103	CR1	other_repeat
HERVR	1.824402277	1.835544845	3.163205542	0.004870174	0.004870174	-2.176877103	ERV1	LTR_element
Charlie25	1.824402277	1.835544845	3.163205542	0.004870174	0.004870174	-2.176877103	hAT	DNA_element
MLT1O	1.824402277	1.835544845	3.163205542	0.004870174	0.004870174	-2.176877103	ERVL	LTR_element
Charlie16a	1.824402277	1.835544845	3.163205542	0.004870174	0.004870174	-2.176877103	hAT	DNA_element
UCON41	1.824402277	1.835544845	3.163205542	0.004870174	0.004870174	-2.176877103	Repetitive element	other_repeat
UCON102	1.824402277	1.835544845	3.163205542	0.004870174	0.004870174	-2.176877103	Repetitive element	other_repeat
MER94B	1.824402277	1.835544845	3.163205542	0.004870174	0.004870174	-2.176877103	hAT	DNA_element
X5a_DNA	1.824402277	1.835544845	3.163205542	0.004870174	0.004870174	-2.176877103	DNA transposon	DNA_element
UCON42	1.824402277	1.835544845	3.163205542	0.004870174	0.004870174	-2.176877103	Mariner/Tc1	DNA_element
ORSL-2a	1.824402277	1.835544845	3.163205542	0.004870174	0.004870174	-2.176877103	hAT	DNA_element
X18_LINE	1.824402277	1.835544845	3.163205542	0.004870174	0.004870174	-2.176877103	CR1	LINE
Tigger14a	1.824402277	1.835544845	3.163205542	0.004870174	0.004870174	-2.176877103	TcMar	DNA_element
X12_DNA	1.824402277	1.835544845	3.163205542	0.004870174	0.004870174	-2.176877103	Mariner/Tc1	DNA_element
Eutr3	1.824402277	1.835544845	3.163205542	0.004870174	0.004870174	-2.176877103	Eutr3	DNA_element
LTR84a	1.824402277	1.835544845	3.163205542	0.004870174	0.004870174	-2.176877103	ERVL	LTR_element
BSRd	1.824402277	1.835544845	3.163205542	0.004870174	0.004870174	-2.176877103	Satellite	other_repeat
LTR75B	1.824402277	1.835544845	3.163205542	0.004870174	0.004870174	-2.176877103	ERVL	LTR_element
UCON99	1.824402277	1.835544845	3.163205542	0.004870174	0.004870174	-2.176877103	DNA transposon	DNA_element
LTR91	1.824402277	1.835544845	3.163205542	0.004870174	0.004870174	-2.176877103	ERVL	LTR_element
X12_LINE	1.824402277	1.835544845	3.163205542	0.004870174	0.004870174	-2.176877103	Vingi	LINE
X9b_DNA	1.824402277	1.835544845	3.163205542	0.004870174	0.004870174	-2.176877103	DNA transposon	DNA_element
Charlie17a	1.824402277	1.835544845	3.163205542	0.004870174	0.004870174	-2.176877103	hAT	DNA_element
UCON52	1.824402277	1.835544845	3.163205542	0.004870174	0.004870174	-2.176877103	hAT	DNA_element
MER110	1.824402277	1.835544845	3.163205542	0.004870174	0.004870174	-2.176877103	ERV1	LTR_element
UCON46	1.824402277	1.835544845	3.163205542	0.004870174	0.004870174	-2.176877103	Repetitive element	other_repeat
UCON67	1.824402277	1.835544845	3.163205542	0.004870174	0.004870174	-2.176877103	Repetitive element	other_repeat
UCON56	1.824402277	1.835544845	3.163205542	0.004870174	0.004870174	-2.176877103	Repetitive element	other_repeat
EuthAT-1	1.824402277	1.835544845	3.163205542	0.004870174	0.004870174	-2.176877103	hAT	DNA_element
Charlie18a	1.824402277	1.835544845	3.163205542	0.004870174	0.004870174	-2.176877103	hAT	DNA_element
MamGypLTR1a	1.824402277	1.835544845	3.163205542	0.004870174	0.004870174	-2.176877103	Gypsy	LTR_element
X29a_DNA	1.824402277	1.835544845	3.163205542	0.004870174	0.004870174	-2.176877103	DNA transposon	DNA_element
LTR16E2	1.824402277	1.835544845	3.163205542	0.004870174	0.004870174	-2.176877103	ERVL	LTR_element
X31_DNA	1.824402277	1.835544845	3.163205542	0.004870174	0.004870174	-2.176877103	DNA transposon	DNA_element
CHARLIE8A	1.824402277	1.835544845	3.163205542	0.004870174	0.004870174	-2.176877103	hAT	DNA_element
LTR90B	1.824402277	1.835544845	3.163205542	0.004870174	0.004870174	-2.176877103	ERV1	LTR_element
EUTREP11	1.824402277	1.835544845	3.163205542	0.004870174	0.004870174	-2.176877103	EUTREP11	DNA_element
UCON90	1.824402277	1.835544845	3.163205542	0.004870174	0.004870174	-2.176877103	Repetitive element	other_repeat
MER91A	1.824402277	1.835544845	3.163205542	0.004870174	0.004870174	-2.176877103	hAT	DNA_element
X2a_DNA	1.824402277	1.835544845	3.163205542	0.004870174	0.004870174	-2.176877103	DNA transposon	DNA_element
UCON103	1.824402277	1.835544845	3.163205542	0.004870174	0.004870174	-2.176877103	Repetitive element	other_repeat
UCON89	1.824402277	1.835544845	3.163205542	0.004870174	0.004870174	-2.176877103	hAT	DNA_element
LTR78B	1.824402277	1.835544845	3.163205542	0.004870174	0.004870174	-2.176877103	ERV1	LTR_element
X24_LINE	1.824402277	1.835544845	3.163205542	0.004870174	0.004870174	-2.176877103	L2	LINE
UCON69	1.824402277	1.835544845	3.163205542	0.004870174	0.004870174	-2.176877103	hAT	DNA_element
MamGypLTR2	1.824402277	1.835544845	3.163205542	0.004870174	0.004870174	-2.176877103	Gypsy	other_repeat
X9a_DNA	1.824402277	1.835544845	3.163205542	0.004870174	0.004870174	-2.176877103	DNA transposon	DNA_element
UCON48	1.824402277	1.835544845	3.163205542	0.004870174	0.004870174	-2.176877103	Repetitive element	other_repeat
EUTREP16	1.824402277	1.835544845	3.163205542	0.004870174	0.004870174	-2.176877103	EUTREP16	DNA_element
MARE3	1.824402277	1.835544845	3.163205542	0.004870174	0.004870174	-2.176877103	TcMar	DNA_element
X34_DNA	1.824402277	1.835544845	3.163205542	0.004870174	0.004870174	-2.176877103	DNA transposon	DNA_element
UCON106	1.824402277	1.835544845	3.163205542	0.004870174	0.004870174	-2.176877103	Repetitive element	other_repeat
UCON82	1.824402277	1.835544845	3.163205542	0.004870174	0.004870174	-2.176877103	Repetitive element	other_repeat
MER116	1.824402277	1.835544845	3.163205542	0.004870174	0.004870174	-2.176877103	ERV1	LTR_element
UCON58	1.824402277	1.835544845	3.163205542	0.004870174	0.004870174	-2.176877103	Repetitive element	other_repeat
Eutr17	1.824402277	1.835544845	3.163205542	0.004870174	0.004870174	-2.176877103	Eutr17	DNA_element
LTR85c	1.824402277	1.835544845	3.163205542	0.004870174	0.004870174	-2.176877103	Gypsy	LTR_element
Charlie22a	1.824402277	1.835544845	3.163205542	0.004870174	0.004870174	-2.176877103	hAT	DNA_element
X7_DNA	1.824402277	1.835544845	3.163205542	0.004870174	0.004870174	-2.176877103	hAT	DNA_element
UCON47	1.824402277	1.835544845	3.163205542	0.004870174	0.004870174	-2.176877103	Repetitive element	other_repeat
X18_DNA	1.824402277	1.835544845	3.163205542	0.004870174	0.004870174	-2.176877103	DNA transposon	DNA_element
MER124	1.824402277	1.835544845	3.163205542	0.004870174	0.004870174	-2.176877103	ERV1	LTR_element
EUTREP5	1.824402277	1.835544845	3.163205542	0.004870174	0.004870174	-2.176877103	EUTREP5	DNA_element
EUTREP12	1.824402277	1.835544845	3.163205542	0.004870174	0.004870174	-2.176877103	EUTREP12	DNA_element
X6b_DNA	1.824402277	1.835544845	3.163205542	0.004870174	0.004870174	-2.176877103	DNA transposon	DNA_element
X26_DNA	1.824402277	1.835544845	3.163205542	0.004870174	0.004870174	-2.176877103	Mariner/Tc1	DNA_element
X32_DNA	1.824402277	1.835544845	3.163205542	0.004870174	0.004870174	-2.176877103	Mariner/Tc1	DNA_element
CHARLIE2A	1.824402277	1.835544845	3.163205542	0.004870174	0.004870174	-2.176877103	hAT	DNA_element
UCON51	1.824402277	1.835544845	3.163205542	0.004870174	0.004870174	-2.176877103	Repetitive element	other_repeat
UCON50	1.824402277	1.835544845	3.163205542	0.004870174	0.004870174	-2.176877103	hAT	DNA_element
Charlie15a	1.824402277	1.835544845	3.163205542	0.004870174	0.004870174	-2.176877103	hAT	DNA_element
UCON81	1.824402277	1.835544845	3.163205542	0.004870174	0.004870174	-2.176877103	hAT	DNA_element
MER97C	1.824402277	1.835544845	3.163205542	0.004870174	0.004870174	-2.176877103	hAT	DNA_element
LTR86C	1.824402277	1.835544845	3.163205542	0.004870174	0.004870174	-2.176877103	ERVL	LTR_element
UCON77	1.824402277	1.835544845	3.163205542	0.004870174	0.004870174	-2.176877103	Repetitive element	other_repeat
LTR16E	1.824402277	1.835544845	3.163205542	0.004870174	0.004870174	-2.176877103	ERV1	LTR_element
X17_DNA	1.824402277	1.835544845	3.163205542	0.004870174	0.004870174	-2.176877103	Repetitive element	other_repeat
UCON66	1.824402277	1.835544845	3.163205542	0.004870174	0.004870174	-2.176877103	Repetitive element	other_repeat
X20_DNA	1.824402277	1.835544845	3.163205542	0.004870174	0.004870174	-2.176877103	DNA transposon	DNA_element
Eutr15	1.824402277	1.835544845	3.163205542	0.004870174	0.004870174	-2.176877103	Eutr15	DNA_element
MARE7	1.824402277	1.835544845	3.163205542	0.004870174	0.004870174	-2.176877103	TcMar	DNA_element
UCON95	1.824402277	1.835544845	3.163205542	0.004870174	0.004870174	-2.176877103	hAT	DNA_element
LTR81A	1.824402277	1.835544845	3.163205542	0.004870174	0.004870174	-2.176877103	Gypsy	LTR_element
MER104B	1.824402277	1.835544845	3.163205542	0.004870174	0.004870174	-2.176877103	ERV1	LTR_element
MamRep1894	1.824402277	1.835544845	3.163205542	0.004870174	0.004870174	-2.176877103	hAT	DNA_element
UCON80	1.824402277	1.835544845	3.163205542	0.004870174	0.004870174	-2.176877103	hAT	DNA_element
BSRb	1.824402277	1.835544845	3.163205542	0.004870174	0.004870174	-2.176877103	Satellite	other_repeat
Eutr8	1.824402277	1.835544845	3.163205542	0.004870174	0.004870174	-2.176877103	hAT	DNA_element
UCON88	1.824402277	1.835544845	3.163205542	0.004870174	0.004870174	-2.176877103	Repetitive element	other_repeat
X3_LR	1.824402277	1.835544845	3.163205542	0.004870174	0.004870174	-2.176877103	LTR Retrotransposon	LTR_element
LTR85b	1.824402277	1.835544845	3.163205542	0.004870174	0.004870174	-2.176877103	Gypsy	LTR_element
MARE5	1.824402277	1.835544845	3.163205542	0.004870174	0.004870174	-2.176877103	TcMar	DNA_element
UCON85	1.824402277	1.835544845	3.163205542	0.004870174	0.004870174	-2.176877103	Repetitive element	other_repeat
LTR85a	1.824402277	1.835544845	3.163205542	0.004870174	0.004870174	-2.176877103	Gypsy	LTR_element
ALINE	1.824402277	1.835544845	3.163205542	0.004870174	0.004870174	-2.176877103	Non	LTR_element
UCON78	1.824402277	1.835544845	3.163205542	0.004870174	0.004870174	-2.176877103	DNA transposon	DNA_element
Charlie27	1.824402277	1.835544845	3.163205542	0.004870174	0.004870174	-2.176877103	hAT	DNA_element
X30_DNA	1.824402277	1.835544845	3.163205542	0.004870174	0.004870174	-2.176877103	DNA transposon	DNA_element
EUTREP4	1.824402277	1.835544845	3.163205542	0.004870174	0.004870174	-2.176877103	EUTREP4	DNA_element
UCON86	1.824402277	1.835544845	3.163205542	0.004870174	0.004870174	-2.176877103	L2	LINE
UCON45	1.824402277	1.835544845	3.163205542	0.004870174	0.004870174	-2.176877103	Repetitive element	other_repeat
UCON34	1.824402277	1.835544845	3.163205542	0.004870174	0.004870174	-2.176877103	Repetitive element	other_repeat
TIGGER8	1.824402277	1.835544845	3.163205542	0.004870174	0.004870174	-2.176877103	TcMar	DNA_element
L1M6_5end	1.824402277	1.835544845	3.163205542	0.004870174	0.004870174	-2.176877103	L1	LINE
LTR86B1	1.824402277	1.835544845	3.163205542	0.004870174	0.004870174	-2.176877103	ERVL	LTR_element
UCON37	1.824402277	1.835544845	3.163205542	0.004870174	0.004870174	-2.176877103	Repetitive element	other_repeat
Tigger16b	1.824402277	1.835544845	3.163205542	0.004870174	0.004870174	-2.176877103	TcMar	DNA_element
UCON70	1.824402277	1.835544845	3.163205542	0.004870174	0.004870174	-2.176877103	Repetitive element	other_repeat
UCON35	1.824402277	1.835544845	3.163205542	0.004870174	0.004870174	-2.176877103	Repetitive element	other_repeat
MERX	1.824402277	1.835544845	3.163205542	0.004870174	0.004870174	-2.176877103	TcMar	DNA_element
UCON73	1.824402277	1.835544845	3.163205542	0.004870174	0.004870174	-2.176877103	Repetitive element	other_repeat
LTR86B2	1.824402277	1.835544845	3.163205542	0.004870174	0.004870174	-2.176877103	ERVL	LTR_element
X23_DNA	1.824402277	1.835544845	3.163205542	0.004870174	0.004870174	-2.176877103	DNA transposon	DNA_element
LTR86A2	1.824402277	1.835544845	3.163205542	0.004870174	0.004870174	-2.176877103	ERVL	LTR_element
UCON44	1.824402277	1.835544845	3.163205542	0.004870174	0.004870174	-2.176877103	Repetitive element	other_repeat
MamGypLTR3	1.824402277	1.835544845	3.163205542	0.004870174	0.004870174	-2.176877103	Gypsy	LTR_element
LTR33A	1.824402277	1.835544845	3.163205542	0.004870174	0.004870174	-2.176877103	ERVL	LTR_element
LTR81B	1.824402277	1.835544845	3.163205542	0.004870174	0.004870174	-2.176877103	Gypsy	LTR_element
Charlie24	1.824402277	1.835544845	3.163205542	0.004870174	0.004870174	-2.176877103	hAT	DNA_element
X24_DNA	1.824402277	1.835544845	3.163205542	0.004870174	0.004870174	-2.176877103	DNA transposon	DNA_element
L2D	1.824402277	1.835544845	3.163205542	0.004870174	0.004870174	-2.176877103	L2	LINE
MamSINE1	1.824402277	1.835544845	3.163205542	0.004870174	0.004870174	-2.176877103	tRNA	SINE
Eutr2	1.824402277	1.835544845	3.163205542	0.004870174	0.004870174	-2.176877103	Eutr2	DNA_element
LTR84b	1.824402277	1.835544845	3.163205542	0.004870174	0.004870174	-2.176877103	ERVL	LTR_element
Helitron3Na_Mam	1.824402277	1.835544845	3.163205542	0.004870174	0.004870174	-2.176877103	Helitron	other_repeat
LTR89	1.824402277	1.835544845	3.163205542	0.004870174	0.004870174	-2.176877103	ERVL	LTR_element
X19_LINE	1.824402277	1.835544845	3.163205542	0.004870174	0.004870174	-2.176877103	CR1	LINE
MER91B	1.824402277	1.835544845	3.163205542	0.004870174	0.004870174	-2.176877103	hAT	DNA_element
Eutr5	1.824402277	1.835544845	3.163205542	0.004870174	0.004870174	-2.176877103	Eutr5	DNA_element
HERV4_LTR	1.824402277	1.835544845	3.163205542	0.004870174	0.004870174	-2.176877103	ERV1	LTR_element
Eutr9	1.824402277	1.835544845	3.163205542	0.004870174	0.004870174	-2.176877103	Eutr9	DNA_element
UCON75	1.824402277	1.835544845	3.163205542	0.004870174	0.004870174	-2.176877103	Repetitive element	other_repeat
UCON79	1.824402277	1.835544845	3.163205542	0.004870174	0.004870174	-2.176877103	hAT	DNA_element
MER104A	1.824402277	1.835544845	3.163205542	0.004870174	0.004870174	-2.176877103	ERV1	LTR_element
X10a_DNA	1.824402277	1.835544845	3.163205542	0.004870174	0.004870174	-2.176877103	Mariner/Tc1	DNA_element
EUTREP6	1.824402277	1.835544845	3.163205542	0.004870174	0.004870174	-2.176877103	EUTREP6	DNA_element
MamGypLTR1c	1.824402277	1.835544845	3.163205542	0.004870174	0.004870174	-2.176877103	Gypsy	LTR_element
UCON57	1.824402277	1.835544845	3.163205542	0.004870174	0.004870174	-2.176877103	Repetitive element	other_repeat
UCON105	1.824402277	1.835544845	3.163205542	0.004870174	0.004870174	-2.176877103	Repetitive element	other_repeat
Eutr16	1.824402277	1.835544845	3.163205542	0.004870174	0.004870174	-2.176877103	Eutr16	DNA_element
X15_DNA	1.824402277	1.835544845	3.163205542	0.004870174	0.004870174	-2.176877103	hAT	DNA_element
ERV3-16A3_LTR	1.824402277	1.835544845	3.163205542	0.004870174	0.004870174	-2.176877103	ERVL	LTR_element
UCON74	1.824402277	1.835544845	3.163205542	0.004870174	0.004870174	-2.176877103	hAT	DNA_element
UCON65	1.824402277	1.835544845	3.163205542	0.004870174	0.004870174	-2.176877103	Repetitive element	other_repeat
UCON98	1.824402277	1.835544845	3.163205542	0.004870174	0.004870174	-2.176877103	Repetitive element	other_repeat
Charlie11	1.824402277	1.835544845	3.163205542	0.004870174	0.004870174	-2.176877103	hAT	DNA_element
UCON97	1.824402277	1.835544845	3.163205542	0.004870174	0.004870174	-2.176877103	Repetitive element	other_repeat
X4a_DNA	1.824402277	1.835544845	3.163205542	0.004870174	0.004870174	-2.176877103	DNA transposon	DNA_element
MARE4	1.824402277	1.835544845	3.163205542	0.004870174	0.004870174	-2.176877103	TcMar	DNA_element
UCON91	1.824402277	1.835544845	3.163205542	0.004870174	0.004870174	-2.176877103	Repetitive element	other_repeat
LTR81C	1.824402277	1.835544845	3.163205542	0.004870174	0.004870174	-2.176877103	Gypsy	LTR_element
Eutr13	1.824402277	1.835544845	3.163205542	0.004870174	0.004870174	-2.176877103	Eutr13	DNA_element
UCON60	1.824402277	1.835544845	3.163205542	0.004870174	0.004870174	-2.176877103	Repetitive element	other_repeat
UCON59	1.824402277	1.835544845	3.163205542	0.004870174	0.004870174	-2.176877103	Repetitive element	other_repeat
Eutr12	1.824402277	1.835544845	3.163205542	0.004870174	0.004870174	-2.176877103	Eutr12	DNA_element
Eutr14	1.824402277	1.835544845	3.163205542	0.004870174	0.004870174	-2.176877103	Eutr14	DNA_element
MamGypLTR1d	1.824402277	1.835544845	3.163205542	0.004870174	0.004870174	-2.176877103	Gypsy	LTR_element
MamGypLTR1b	1.824402277	1.835544845	3.163205542	0.004870174	0.004870174	-2.176877103	Gypsy	LTR_element
UCON49	1.824402277	1.835544845	3.163205542	0.004870174	0.004870174	-2.176877103	L2	LINE
MamRep38	1.824402277	1.835544845	3.163205542	0.004870174	0.004870174	-2.176877103	hAT	DNA_element
X28_DNA	1.824402277	1.835544845	3.163205542	0.004870174	0.004870174	-2.176877103	DNA transposon	DNA_element
UCON84	1.824402277	1.835544845	3.163205542	0.004870174	0.004870174	-2.176877103	Repetitive element	other_repeat
LTR16D	1.824402277	1.835544845	3.163205542	0.004870174	0.004870174	-2.176877103	ERVL	LTR_element
EUTREP13	1.824402277	1.835544845	3.163205542	0.004870174	0.004870174	-2.176877103	Endogenous Retrovirus	LTR_element
SUBTEL2_sat	1.824402277	1.835544845	3.163205542	0.004870174	0.004870174	-2.176877103	SAT	LINE
UCON132a	1.824402277	1.835544845	3.163205542	0.004870174	0.004870174	-2.176877103	hAT	DNA_element
MER91C	1.824402277	1.835544845	3.163205542	0.004870174	0.004870174	-2.176877103	hAT	DNA_element
UCON96	1.824402277	1.835544845	3.163205542	0.004870174	0.004870174	-2.176877103	Repetitive element	other_repeat
UCON132b	1.824402277	1.835544845	3.163205542	0.004870174	0.004870174	-2.176877103	hAT	DNA_element
UCON39	1.824402277	1.835544845	3.163205542	0.004870174	0.004870174	-2.176877103	TcMar	DNA_element
AmnSINE1_HS	1.824402277	1.835544845	3.163205542	0.004870174	0.004870174	-2.176877103	SINE3/5S	SINE
X25_DNA	1.824402277	1.835544845	3.163205542	0.004870174	0.004870174	-2.176877103	DNA transposon	DNA_element
EuthAT-2B	1.824402277	1.835544845	3.163205542	0.004870174	0.004870174	-2.176877103	hAT	DNA_element
MARE9	1.824402277	1.835544845	3.163205542	0.004870174	0.004870174	-2.176877103	TcMar	DNA_element
UCON55	1.824402277	1.835544845	3.163205542	0.004870174	0.004870174	-2.176877103	TcMar	DNA_element
UCON72	1.824402277	1.835544845	3.163205542	0.004870174	0.004870174	-2.176877103	Repetitive element	other_repeat
UCON36	1.824402277	1.835544845	3.163205542	0.004870174	0.004870174	-2.176877103	Repetitive element	other_repeat
UCON107	1.824402277	1.835544845	3.163205542	0.004870174	0.004870174	-2.176877103	hAT	DNA_element
UCON93	1.824402277	1.835544845	3.163205542	0.004870174	0.004870174	-2.176877103	Repetitive element	other_repeat
EUTREP2	1.824402277	1.835544845	3.163205542	0.004870174	0.004870174	-2.176877103	EUTREP2	DNA_element
L1M6B_5end	1.824402277	1.835544845	3.163205542	0.004870174	0.004870174	-2.176877103	L1	LINE
Eutr18	1.824402277	1.835544845	3.163205542	0.004870174	0.004870174	-2.176877103	Eutr18	DNA_element
X21_DNA	1.824402277	1.835544845	3.163205542	0.004870174	0.004870174	-2.176877103	hAT	DNA_element
UCON92	1.824402277	1.835544845	3.163205542	0.004870174	0.004870174	-2.176877103	Repetitive element	other_repeat
UCON94	1.824402277	1.835544845	3.163205542	0.004870174	0.004870174	-2.176877103	Repetitive element	other_repeat
UCON62	1.824402277	1.835544845	3.163205542	0.004870174	0.004870174	-2.176877103	Repetitive element	other_repeat
UCON43	1.824402277	1.835544845	3.163205542	0.004870174	0.004870174	-2.176877103	Repetitive element	other_repeat
UCON100	1.824402277	1.835544845	3.163205542	0.004870174	0.004870174	-2.176877103	DNA transposon	DNA_element
MARE6	1.824402277	1.835544845	3.163205542	0.004870174	0.004870174	-2.176877103	TcMar	DNA_element
Charlie21a	1.824402277	1.835544845	3.163205542	0.004870174	0.004870174	-2.176877103	hAT	DNA_element
LTR78	1.824402277	1.835544845	3.163205542	0.004870174	0.004870174	-2.176877103	ERV1	LTR_element
L3b_3end	1.824402277	1.835544845	3.163205542	0.004870174	0.004870174	-2.176877103	CR1	other_repeat
X11_LINE	1.824402277	1.835544845	3.163205542	0.004870174	0.004870174	-2.176877103	RTE	LINE
Eutr4	1.824402277	1.835544845	3.163205542	0.004870174	0.004870174	-2.176877103	Eutr4	DNA_element
MER75A	1.824402277	1.835544845	3.163205542	0.004870174	0.004870174	-2.176877103	PiggyBac	DNA_element
EUTREP15	1.824402277	1.835544845	3.163205542	0.004870174	0.004870174	-2.176877103	EUTREP15	DNA_element
UCON68	1.824402277	1.835544845	3.163205542	0.004870174	0.004870174	-2.176877103	Repetitive element	other_repeat
Helitron1Nb_Mam	1.824402277	1.835544845	3.163205542	0.004870174	0.004870174	-2.176877103	Helitron	other_repeat
X15_LINE	1.824402277	1.835544845	3.163205542	0.004870174	0.004870174	-2.176877103	L2	LINE
FORDPREFECT_A	1.824402277	1.835544845	3.163205542	0.004870174	0.004870174	-2.176877103	hAT	DNA_element
HSAT6	1.824402277	1.835544845	3.163205542	0.004870174	0.004870174	-2.176877103	SAT	other_repeat
LTR88b	1.824402277	1.835544845	3.163205542	0.004870174	0.004870174	-2.176877103	Gypsy	LTR_element
UCON33	1.824402277	1.835544845	3.163205542	0.004870174	0.004870174	-2.176877103	TcMar	DNA_element
MARE11	1.824402277	1.835544845	3.163205542	0.004870174	0.004870174	-2.176877103	TcMar	DNA_element
Tigger10	1.824402277	1.835544845	3.163205542	0.004870174	0.004870174	-2.176877103	TcMar	DNA_element
Eutr6	1.824402277	1.835544845	3.163205542	0.004870174	0.004870174	-2.176877103	Eutr6	DNA_element
AluSx	1.824402277	1.835544845	3.163205542	0.004870174	0.004870174	-2.176877103	Alu	SINE
AluYd2	1.824402277	1.835544845	3.163205542	0.004870174	0.004870174	-2.176877103	Alu	SINE
AluSx1	1.824402277	1.835544845	3.163205542	0.004870174	0.004870174	-2.176877103	Alu	SINE
MARE1	1.824402179	1.835544894	3.163205429	0.004870175	0.004870175	-2.176877339	TcMar	DNA_element
Kanga1	1.821460647	2.10250964	3.159013889	0.004916947	0.004916947	-2.181101531	TcMar	DNA_element
MER121	-1.664781276	3.838542224	-3.152860411	0.004986404	0.004986404	-2.195591669	hAT	DNA_element
MER122	-2.363169915	4.017108915	-3.144752218	0.005079382	0.005079382	-2.238500546	ERV1	LTR_element
AluYb10	-2.353854269	4.343343132	-3.133531997	0.005210827	0.005210827	-2.270787083	Alu	SINE
MER30	1.182067547	9.250998794	3.12536613	0.00530856	0.00530856	-2.700215726	hAT	DNA_element
THE1_I	-1.008513448	12.61851467	-3.110205117	0.005494753	0.005494753	-2.955389569	LTR Retrotransposon	LTR_element
MER47B	-1.964618089	3.690897058	-3.105190838	0.005557716	0.005557716	-2.296880418	TcMar	DNA_element
LTR64	-1.876483808	3.948143186	-3.087759475	0.005782084	0.005782084	-2.33868951	ERV1	LTR_element
LTR27D	-1.968501788	3.714709578	-3.068272852	0.006043297	0.006043297	-2.375233438	ERV1	LTR_element
MER46C	1.816781796	2.099705262	3.062269335	0.006126049	0.006126049	-2.382805054	TcMar	DNA_element
MER99	1.863624544	2.099705262	3.053006702	0.00625588	0.00625588	-2.402007188	hAT	DNA_element
TAR1	-2.817524608	5.793576768	-3.047313243	0.006336999	0.006336999	-2.505728507	telo	other_repeat
MLT1A0	-1.154276008	7.508524355	-3.036501208	0.006493856	0.006493856	-2.622278197	ERVL	LTR_element
LTR72B	-1.925054623	3.920372513	-3.010775603	0.006882305	0.006882305	-2.496402622	ERV1	LTR_element
MER50	-1.300968076	7.391091169	-2.996412344	0.007108848	0.007108848	-2.693631848	ERV1	LTR_element
HERV49I	-1.370184871	6.661100033	-2.984876688	0.007295985	0.007295985	-2.653948438	ERV1	LTR_element
FLAM_A	2.302191995	2.05159567	2.976858148	0.007428855	0.007428855	-2.559356229	Alu	SINE
MER92C	1.78704989	2.099705262	2.975812408	0.007446354	0.007446354	-2.561264757	ERV1	LTR_element
LTR43	-1.293015191	6.525594879	-2.969026928	0.00756087	0.00756087	-2.677596587	ERV1	LTR_element
MLT1A1	-1.283953691	7.294853969	-2.96842156	0.007571169	0.007571169	-2.741840469	ERVL	LTR_element
MamRep605	2.077406402	2.852719729	2.96080071	0.007701978	0.007701978	-2.575803102	Transposable Element	DNA_element
MER34C2	1.436989493	6.763033867	2.960640989	0.007704742	0.007704742	-2.724789108	ERV1	LTR_element
LTR28	1.539997597	7.350564982	2.955017729	0.00780269	0.00780269	-2.816666293	ERV1	LTR_element
MER41G	-1.80858496	4.96174799	-2.935581838	0.008150544	0.008150544	-2.684371751	ERV1	LTR_element
MER65I	-1.64765369	4.542210556	-2.928923949	0.008273098	0.008273098	-2.676766427	ERV1	LTR_element
MER51I	-1.310104444	7.278737344	-2.875334423	0.009326112	0.009326112	-2.933689495	ERV1	LTR_element
LTR71B	-1.296899983	7.419563482	-2.868443774	0.009470499	0.009470499	-2.960548837	ERV1	LTR_element
MLT1E	-1.628980159	4.339150837	-2.84587419	0.00995857	0.00995857	-2.841491198	ERVL	LTR_element
HAL1	1.386286903	5.647904815	2.832093874	0.010268317	0.010268317	-2.871199318	L1	LINE
PABL_BI	-1.70680072	4.162884365	-2.821911547	0.010503089	0.010503089	-2.887349597	ERV1	LTR_element
LTR90A	1.574357153	1.967625053	2.807662304	0.01084026	0.01084026	-2.905894939	ERV1	LTR_element
CR1_Mam	1.574357153	1.967625053	2.807662304	0.01084026	0.01084026	-2.905894939	CR1	LINE
Tigger15a	1.574357153	1.967625053	2.807662304	0.01084026	0.01084026	-2.905894939	TcMar	DNA_element
Charlie26a	1.574357153	1.967625053	2.807662304	0.01084026	0.01084026	-2.905894939	hAT	DNA_element
MER103B	1.574357153	1.967625053	2.807662304	0.01084026	0.01084026	-2.905894939	ERV1	LTR_element
LTR83	1.574357153	1.967625053	2.807662304	0.01084026	0.01084026	-2.905894939	ERVL	LTR_element
UCON53	1.574357153	1.967625053	2.807662304	0.01084026	0.01084026	-2.905894939	Repetitive element	other_repeat
UCON61	1.574357153	1.967625053	2.807662304	0.01084026	0.01084026	-2.905894939	Repetitive element	other_repeat
MamRep1527	1.574357153	1.967625053	2.807662304	0.01084026	0.01084026	-2.905894939	Transposable Element	DNA_element
X9c_DNA	1.574357153	1.967625053	2.807662304	0.01084026	0.01084026	-2.905894939	DNA transposon	DNA_element
EuthAT-2	1.574357153	1.967625053	2.807662304	0.01084026	0.01084026	-2.905894939	hAT	DNA_element
6kbHsap	-2.456689604	12.95719778	-2.798488887	0.011062771	0.011062771	-3.618107236	satellite	other_repeat
MLT1C	-1.032584676	8.219336682	-2.791597955	0.011232778	0.011232778	-3.228325686	ERVL	LTR_element
MER4CL34	1.539204125	7.154171411	2.786581098	0.011358116	0.011358116	-3.136828133	ERV1	LTR_element
MER66_I	-1.59158522	6.903957652	-2.78158307	0.011484309	0.011484309	-3.089710527	ERV1	LTR_element
LTR22	-1.095411354	6.946237265	-2.781359871	0.011489976	0.011489976	-3.097307384	ERVK	LTR_element
LTR16B	1.711473662	2.293199269	2.775485187	0.011640084	0.011640084	-2.963243739	ERVL	LTR_element
MLT1G1	-1.54685369	3.529272646	-2.769388939	0.011797829	0.011797829	-2.973961508	ERVL	LTR_element
X6a_DNA	1.948163847	2.161119061	2.750151173	0.012309089	0.012309089	-3.016623496	DNA transposon	DNA_element
MER112	1.777955212	3.306041769	2.731282309	0.01283099	0.01283099	-3.028749178	hAT	DNA_element
MLT-int	-1.633621815	7.049144555	-2.724467734	0.013024599	0.013024599	-3.216607189	ERVL	LTR_element
L1M2A1_5	-1.67926567	6.183466722	-2.710672087	0.013425081	0.013425081	-3.189268933	L1	LINE
Tigger16a	1.564686619	1.967625037	2.706903306	0.013536505	0.013536505	-3.106852574	TcMar	DNA_element
DNA1_Mam	1.564686587	1.967625053	2.706903234	0.013536507	0.013536507	-3.106852716	TcMar	DNA_element
UCON101	1.564686587	1.967625053	2.706903234	0.013536507	0.013536507	-3.106852716	Repetitive element	other_repeat
UCON63	1.564686587	1.967625053	2.706903234	0.013536507	0.013536507	-3.106852716	Repetitive element	other_repeat
EUTREP7	1.564686587	1.967625053	2.706903234	0.013536507	0.013536507	-3.106852716	EUTREP7	DNA_element
LTR80B	1.564686587	1.967625053	2.706903234	0.013536507	0.013536507	-3.106852716	ERVL	LTR_element
L2C	1.564686587	1.967625053	2.706903234	0.013536507	0.013536507	-3.106852716	L2	LINE
MER34C	-1.761211614	5.173489275	-2.694006435	0.013924482	0.013924482	-3.176187978	ERV1	LTR_element
LTR54B	1.826001752	5.778046359	2.685421134	0.014188579	0.014188579	-3.174618005	ERV1	LTR_element
LTR25-int	-1.199479852	7.010767168	-2.673011607	0.014578723	0.014578723	-3.320519356	ERV1	LTR_element
MER104C	1.547526922	1.976479614	2.667449007	0.014756887	0.014756887	-3.184525644	ERV1	LTR_element
MER66B	-1.659277158	4.442684558	-2.667249066	0.014763329	0.014763329	-3.203859176	ERV1	LTR_element
PRIMA4_I	-1.125905084	8.206223642	-2.649528877	0.015344974	0.015344974	-3.514367156	Endogenous Retrovirus	LTR_element
LTR18B	-1.651526895	6.867610075	-2.647295607	0.015419799	0.015419799	-3.356581874	ERVL	LTR_element
L1MC4B	1.456435317	5.365163198	2.643929569	0.01553323	0.01553323	-3.226329498	L1	LINE
MLT2B4	-1.115903519	7.592264049	-2.642781232	0.015572107	0.015572107	-3.444821561	ERVL	LTR_element
X29b_DNA	1.55456975	1.967625053	2.612000364	0.01664914	0.01664914	-3.293156069	DNA transposon	DNA_element
HSTC2	1.55456975	1.967625053	2.612000364	0.01664914	0.01664914	-3.293156069	Mariner/Tc1	DNA_element
X22_DNA	1.55456975	1.967625053	2.612000364	0.01664914	0.01664914	-3.293156069	DNA transposon	DNA_element
LTR80A	1.55456975	1.967625053	2.612000364	0.01664914	0.01664914	-3.293156069	ERVL	LTR_element
MER70_I	-1.696695249	4.277299077	-2.599731504	0.017097729	0.017097729	-3.331065079	ERV1	LTR_element
MER41C	-1.391992486	5.869586649	-2.587613261	0.017551982	0.017551982	-3.412636737	ERV1	LTR_element
AluYk11	-2.213550131	6.441466927	-2.586937932	0.017577629	0.017577629	-3.45367218	Alu	SINE
MER68C	1.600077249	2.23178547	2.586787074	0.017583363	0.017583363	-3.335970012	ERVL	LTR_element
PRIMAX_I	-1.338203806	3.814123129	-2.580991639	0.017804975	0.017804975	-3.344761434	Endogenous Retrovirus	LTR_element
MLT1_I	-1.502305811	5.657139477	-2.578089491	0.017916937	0.017916937	-3.422557405	ERV3	LTR_element
PrimLTR79	-1.367771463	3.700377365	-2.552688873	0.018925545	0.018925545	-3.397766393	ERV1	LTR_element
LTR33C	1.460139191	2.029038853	2.550141138	0.019029605	0.019029605	-3.411788414	ERVL	LTR_element
X13_LINE	1.460139191	2.029038853	2.550141138	0.019029605	0.019029605	-3.411788414	Non	LTR_element
X1_DNA	1.460139191	2.029038853	2.550141138	0.019029605	0.019029605	-3.411788414	Mariner/Tc1	DNA_element
AluSg7	-1.854933363	5.826918558	-2.545610745	0.019215975	0.019215975	-3.503717119	Alu	SINE
GOLEM	-1.550552711	7.100889408	-2.531102558	0.019824409	0.019824409	-3.604688614	Mariner/Tc1	DNA_element
AluYb8	-1.947387967	9.876215388	-2.522376911	0.020198999	0.020198999	-3.943045776	Alu	SINE
MER34A1	-1.584686849	5.10104184	-2.52023517	0.020291953	0.020291953	-3.508936158	ERV1	LTR_element
LTR22B	-1.393244687	5.84105371	-2.510323437	0.020727381	0.020727381	-3.560212956	ERVK	LTR_element
AluSq	-1.975175291	4.009143043	-2.498114087	0.021275781	0.021275781	-3.522790828	Alu	SINE
MLT1F2	-1.446302877	3.975798364	-2.491903803	0.02155991	0.02155991	-3.520004178	ERVL	LTR_element
AluYk12	-1.801094322	6.47871258	-2.478504579	0.02218508	0.02218508	-3.663311981	Alu	SINE
AluYk13	-1.51087466	6.812892153	-2.47800313	0.022208802	0.022208802	-3.68407985	Alu	SINE
EUTREP10	1.539679382	1.967625053	2.472330529	0.022478812	0.022478812	-3.561548178	Endogenous Retrovirus	LTR_element
MER80B	1.539679382	1.967625053	2.472330529	0.022478812	0.022478812	-3.561548178	ERV1	LTR_element
MLT2E	1.539679382	1.967625053	2.472330529	0.022478812	0.022478812	-3.561548178	ERVL	LTR_element
Tigger12	1.539679382	1.967625053	2.472330529	0.022478812	0.022478812	-3.561548178	TcMar	DNA_element
AluYb8a1	-1.859557382	4.021545457	-2.468891715	0.022643987	0.022643987	-3.574176917	Alu	SINE
LTR45B	-1.250317134	6.382004236	-2.457674024	0.023190715	0.023190715	-3.691217111	ERV1	LTR_element
L5	1.539679382	1.967625053	2.456512593	0.023248019	0.023248019	-3.591477985	RTE	LINE
UCON40	1.539679382	1.967625053	2.456512593	0.023248019	0.023248019	-3.591477985	Repetitive element	other_repeat
MARE8	1.539679382	1.967625053	2.456512593	0.023248019	0.023248019	-3.591477985	TcMar	DNA_element
LTR81AB	1.539679382	1.967625053	2.456512593	0.023248019	0.023248019	-3.591477985	Gypsy	LTR_element
L1MEE_5	1.685435462	2.161119061	2.433562507	0.024407819	0.024407819	-3.63030419	L1	LINE
LTR40A1	1.529241908	1.972411027	2.428996895	0.024644884	0.024644884	-3.64322101	ERVL	LTR_element
MER113	1.446284016	2.029038853	2.420024784	0.025117011	0.025117011	-3.658973845	hAT	DNA_element
EUTREP1	1.446284016	2.029038853	2.420024784	0.025117011	0.025117011	-3.658973845	DNA transposon	DNA_element
TIGGER6A	1.546674555	4.896227728	2.418600558	0.025192726	0.025192726	-3.63473697	TcMar	DNA_element
LTR46	-1.155470216	6.033474784	-2.41803319	0.025222948	0.025222948	-3.743561067	ERV1	LTR_element
AluYf2	-1.746703516	6.620762049	-2.407526062	0.025788756	0.025788756	-3.805983215	Alu	SINE
MER8	1.464263265	2.293199269	2.392873827	0.026597496	0.026597496	-3.702486058	TcMar	DNA_element
MamRep488	1.320412608	2.099705262	2.392409632	0.026623498	0.026623498	-3.708540132	hAT	DNA_element
X1_LR	1.320412608	2.099705262	2.392409632	0.026623498	0.026623498	-3.708540132	LTR Retrotransposon	LTR_element
LTR79	1.320412608	2.099705262	2.392409632	0.026623498	0.026623498	-3.708540132	ERVL	LTR_element
GOLEM_C	-1.336635392	5.670503147	-2.390339421	0.026739751	0.026739751	-3.7784882	Mariner/Tc1	DNA_element
MER106B	1.589554246	2.765543582	2.386327289	0.026966396	0.026966396	-3.702379873	hAT	DNA_element
AluYe5	-1.983434461	5.899704302	-2.379921631	0.027331949	0.027331949	-3.827716392	Alu	SINE
LTR1C2	-1.374713466	3.787269967	-2.364705699	0.028218784	0.028218784	-3.755758687	ERV1	LTR_element
EUTREP14	1.539679382	1.967625053	2.351363847	0.029018251	0.029018251	-3.78785056	EUTREP14	DNA_element
MER9B	-1.345088231	5.704123978	-2.34120556	0.029640953	0.029640953	-3.870783563	ERVK	LTR_element
LTR38	-1.399972189	4.639206987	-2.327125904	0.030524475	0.030524475	-3.8475425	ERV1	LTR_element
MER63D	1.742575471	3.014708655	2.326723987	0.03055005	0.03055005	-3.80605595	hAT	DNA_element
X2_LR	1.194100984	2.425279478	2.295146092	0.032622321	0.032622321	-3.878498717	LTR Retrotransposon	LTR_element
MER110A	1.791331039	3.116880146	2.288954648	0.033043513	0.033043513	-3.872614888	ERV1	LTR_element
LTR4	-1.124527337	5.434306665	-2.270760669	0.03431034	0.03431034	-3.979332451	ERV1	LTR_element
MER84	-1.19754449	4.826765432	-2.265810922	0.034662628	0.034662628	-3.963847778	ERV1	LTR_element
LTR69	-1.389690416	3.446186234	-2.257701627	0.035246974	0.035246974	-3.944602672	ERVL	LTR_element
Zaphod3	1.344293352	2.09178449	2.253073503	0.035584509	0.035584509	-3.964077441	hAT	DNA_element
UCON32	1.468096128	2.293199269	2.24278145	0.036345775	0.036345775	-3.976959779	Repetitive element	other_repeat
HERV35I	-1.016912204	6.897273475	-2.235867314	0.036865539	0.036865539	-4.148462333	ERV1	LTR_element
MER44D	-1.390560589	4.360952089	-2.23570633	0.036877722	0.036877722	-4.003661984	TcMar	DNA_element
LTR82A	1.301525972	2.099705262	2.222902046	0.037858578	0.037858578	-4.017943305	ERVL	LTR_element
LTR68	1.301525972	2.099705262	2.222902046	0.037858578	0.037858578	-4.017943305	ERV1	LTR_element
MER34D	-1.162132745	4.679254503	-2.208498836	0.038990393	0.038990393	-4.056952477	ERV1	LTR_element
MER6	1.026568127	6.898312686	2.205618942	0.039220372	0.039220372	-4.223882576	TcMar	DNA_element
FRAM	2.111579491	3.153417211	2.196196137	0.039981529	0.039981529	-4.038829181	Alu	SINE
MER58C	1.527313331	4.590326391	2.184285005	0.040962964	0.040962964	-4.05169272	hAT	DNA_element
MER97A	1.367748858	2.608926009	2.179265426	0.041383095	0.041383095	-4.081196338	hAT	DNA_element
Eutr11	1.293953405	2.099705262	2.167337326	0.042397243	0.042397243	-4.116492662	Eutr11	DNA_element
MamRep564	1.293953405	2.099705262	2.167337326	0.042397243	0.042397243	-4.116492662	Transposable Element	DNA_element
MER76-int	1.472238363	2.557359686	2.15076096	0.043844135	0.043844135	-4.132576328	ERVL	LTR_element
MER45C	-1.221312041	3.367196711	-2.150064877	0.043905864	0.043905864	-4.132381962	hAT	DNA_element
LTR22B2	-1.233517539	5.418805359	-2.122076964	0.046454105	0.046454105	-4.250344392	ERVK	LTR_element
AluSz6	1.329213767	6.873666093	2.119275111	0.046716446	0.046716446	-4.374706535	Alu	SINE
X13_DNA	1.203182555	2.161119061	2.118219167	0.046815663	0.046815663	-4.200289843	Mariner/Tc1	DNA_element
L1MEg_5end	1.279108588	6.319952552	2.117208896	0.046910766	0.046910766	-4.300168832	L1	LINE
MER66A	-1.262401369	4.232117938	-2.110457261	0.047550843	0.047550843	-4.215069784	ERV1	LTR_element
MER113B	1.405052136	2.029038853	2.105526069	0.048023313	0.048023313	-4.226497175	hAT	DNA_element
TIGGER9	1.284669519	2.099705262	2.096924212	0.048857642	0.048857642	-4.239194998	TcMar	DNA_element
X4b_DNA	1.284669519	2.099705262	2.096924212	0.048857642	0.048857642	-4.239194998	DNA transposon	DNA_element
LTR36	-1.152767921	5.367361253	-2.085839557	0.049952074	0.049952074	-4.308514906	ERV1	LTR_element
Alu ANOVA
	ANOVA	pHSC-Blast	Blast-LSC	pHSC-LSC
1	5.33E-06	0.736642392	9.18E-05	8.01E-06
SVA ANOVA
	ANOVA	pHSC-Blast	Blast-LSC	pHSC-LSC
1	0.000975186	0.112954107	0.095666317	0.000712044
ERV3 ANOVA
	ANOVA	pHSC-Blast	Blast-LSC	pHSC-LSC
1	0.009089284	0.139326429	0.585740934	0.007952356
ERVK ANOVA
	ANOVA	pHSC-Blast	Blast-LSC	pHSC-LSC
1	0.007729745	0.683397402	0.102572187	0.007011501
ERVL ANOVA
	ANOVA	pHSC-Blast	Blast-LSC	pHSC-LSC
1	0.049868251	0.835402143	0.423573487	0.048194771
LTR RETROTRANSPOSON ANOVA
	ANOVA	pHSC-Blast	Blast-LSC	pHSC-LSC
1	0.001156592	0.58537148	0.021286428	0.001077707
ERV1 ANOVA
	ANOVA	pHSC-Blast	Blast-LSC	pHSC-LSC
1	0.110633331	0.930219048	0.751490432	0.115703666
L1 ANOVA
	ANOVA	pHSC-Blast	Blast-LSC	pHSC-LSC
1	0.248132703	0.775964688	1	0.320678348
L2 ANOVA
	ANOVA	pHSC-Blast	Blast-LSC	pHSC-LSC
1	0.265634961	1	0.374641482	0.680696571
TRANSPOSABLE ELEMENT ANOVA
	ANOVA	pHSC-Blast	Blast-LSC	pHSC-LSC
1	0.041011104	0.788669017	0.038917439	0.380075165
TELO ANOVA
	ANOVA	pHSC-Blast	Blast-LSC	pHSC-LSC
1	0.083927507	0.175068791	1	0.146625724
HAT ANOVA
	ANOVA	pHSC-Blast	Blast-LSC	pHSC-LSC
1	0.178565444	1	1	0.201315087
CENTROMERIC ANOVA
	ANOVA	pHSC-Blast	Blast-LSC	pHSC-LSC
1	0.090039581	1	0.350898169	0.106156786
DNA TRANSPOSON ANOVA
	ANOVA	pHSC-Blast	Blast-LSC	pHSC-LSC
1	0.088810087	0.095063436	1	0.470178443
TCMAR ANOVA
	ANOVA	pHSC-Blast	Blast-LSC	pHSC-LSC
1	0.168123606	1	0.988095106	0.187474066
MARINER TC1 ANOVA
	ANOVA	pHSC-Blast	Blast-LSC	pHSC-LSC
1	0.455906232	1	1	0.668756401
MIR ANOVA
	ANOVA	pHSC-Blast	Blast-LSC	pHSC-LSC
1	0.608633747	1	1	0.97933479
