# Supplementary material for: Suppression of Transposable Elements in Leukemic Stem Cells
Source: Sci Rep. 2017 Aug 1;7:7029. doi: 10.1038/s41598-017-07356-9 (PMC5539300; doi:10.1038/s41598-017-07356-9)
Supplement: Supplementary file 4 — Supplemental table 3 [file 41598_2017_7356_MOESM4_ESM.csv]

MSigDB_GO_Pathway_Name.PerGene	Gene Name
IMMUNOLOGICAL_SYNAPSE.1	CARD11
IMMUNOLOGICAL_SYNAPSE.2	BCL10
IMMUNOLOGICAL_SYNAPSE.3	LAT
IMMUNOLOGICAL_SYNAPSE.4	GZMA
IMMUNOLOGICAL_SYNAPSE.5	CD247
IMMUNOLOGICAL_SYNAPSE.6	ZAP70
IMMUNOLOGICAL_SYNAPSE.7	GZMB
IMMUNOLOGICAL_SYNAPSE.8	CD79A
IMMUNOLOGICAL_SYNAPSE.9	MYH9
IMMUNOLOGICAL_SYNAPSE.10	TRAT1
IMMUNOLOGICAL_SYNAPSE.11	SYK
POSITIVE_REGULATION_OF_IMMUNE_SYSTEM_PROCESS.1	CADM1
POSITIVE_REGULATION_OF_IMMUNE_SYSTEM_PROCESS.2	BCAR1
POSITIVE_REGULATION_OF_IMMUNE_SYSTEM_PROCESS.3	IL18
POSITIVE_REGULATION_OF_IMMUNE_SYSTEM_PROCESS.4	TNFSF13
POSITIVE_REGULATION_OF_IMMUNE_SYSTEM_PROCESS.5	SART1
POSITIVE_REGULATION_OF_IMMUNE_SYSTEM_PROCESS.6	TGFB1
POSITIVE_REGULATION_OF_IMMUNE_SYSTEM_PROCESS.7	TLR8
POSITIVE_REGULATION_OF_IMMUNE_SYSTEM_PROCESS.8	TGFB2
POSITIVE_REGULATION_OF_IMMUNE_SYSTEM_PROCESS.9	MAP3K7
POSITIVE_REGULATION_OF_IMMUNE_SYSTEM_PROCESS.10	CFHR1
POSITIVE_REGULATION_OF_IMMUNE_SYSTEM_PROCESS.11	CD47
POSITIVE_REGULATION_OF_IMMUNE_SYSTEM_PROCESS.12	IFNK
POSITIVE_REGULATION_OF_IMMUNE_SYSTEM_PROCESS.13	EBI3
POSITIVE_REGULATION_OF_IMMUNE_SYSTEM_PROCESS.14	SPACA3
POSITIVE_REGULATION_OF_IMMUNE_SYSTEM_PROCESS.15	CRTAM
POSITIVE_REGULATION_OF_IMMUNE_SYSTEM_PROCESS.16	IL29
POSITIVE_REGULATION_OF_IMMUNE_SYSTEM_PROCESS.17	CD3E
POSITIVE_REGULATION_OF_IMMUNE_SYSTEM_PROCESS.18	SLA2
POSITIVE_REGULATION_OF_IMMUNE_SYSTEM_PROCESS.19	SOCS5
POSITIVE_REGULATION_OF_IMMUNE_SYSTEM_PROCESS.20	NFAM1
POSITIVE_REGULATION_OF_IMMUNE_SYSTEM_PROCESS.21	IL21
POSITIVE_REGULATION_OF_IMMUNE_SYSTEM_PROCESS.22	TRAT1
POSITIVE_REGULATION_OF_IMMUNE_SYSTEM_PROCESS.23	THY1
POSITIVE_REGULATION_OF_IMMUNE_SYSTEM_PROCESS.24	UBE2N
POSITIVE_REGULATION_OF_IMMUNE_SYSTEM_PROCESS.25	NCK2
POSITIVE_REGULATION_OF_IMMUNE_SYSTEM_PROCESS.26	SIRPG
POSITIVE_REGULATION_OF_IMMUNE_SYSTEM_PROCESS.27	LAT2
POSITIVE_REGULATION_OF_IMMUNE_SYSTEM_PROCESS.28	EREG
POSITIVE_REGULATION_OF_IMMUNE_SYSTEM_PROCESS.29	NCK1
POSITIVE_REGULATION_OF_IMMUNE_SYSTEM_PROCESS.30	LCK
POSITIVE_REGULATION_OF_IMMUNE_SYSTEM_PROCESS.31	IL12A
POSITIVE_REGULATION_OF_IMMUNE_SYSTEM_PROCESS.32	IL12B
POSITIVE_REGULATION_OF_IMMUNE_SYSTEM_PROCESS.33	ICOSLG
POSITIVE_REGULATION_OF_IMMUNE_SYSTEM_PROCESS.34	MBL2
POSITIVE_REGULATION_OF_IMMUNE_SYSTEM_PROCESS.35	TRAF2
POSITIVE_REGULATION_OF_IMMUNE_SYSTEM_PROCESS.36	MIA3
POSITIVE_REGULATION_OF_IMMUNE_SYSTEM_PROCESS.37	KRT1
POSITIVE_REGULATION_OF_IMMUNE_SYSTEM_PROCESS.38	ZAP70
POSITIVE_REGULATION_OF_IMMUNE_SYSTEM_PROCESS.39	CD24
POSITIVE_REGULATION_OF_IMMUNE_SYSTEM_PROCESS.40	C2
POSITIVE_REGULATION_OF_IMMUNE_SYSTEM_PROCESS.41	TRAF6
POSITIVE_REGULATION_OF_IMMUNE_SYSTEM_PROCESS.42	CD28
POSITIVE_REGULATION_OF_IMMUNE_SYSTEM_PROCESS.43	IL4
POSITIVE_REGULATION_OF_IMMUNE_SYSTEM_PROCESS.44	PTPRC
POSITIVE_REGULATION_OF_IMMUNE_SYSTEM_PROCESS.45	IL7
POSITIVE_REGULATION_OF_IMMUNE_SYSTEM_PROCESS.46	CD276
POSITIVE_REGULATION_OF_IMMUNE_SYSTEM_PROCESS.47	MALT1
POSITIVE_REGULATION_OF_IMMUNE_SYSTEM_PROCESS.48	CD1D
POSITIVE_REGULATION_OF_IMMUNE_SYSTEM_PROCESS.49	FYN
POSITIVE_REGULATION_OF_IMMUNE_SYSTEM_PROCESS.50	IKBKG
POSITIVE_REGULATION_OF_IMMUNE_SYSTEM_PROCESS.51	CD79A
IMMUNE_SYSTEM_DEVELOPMENT.1	TM7SF4
IMMUNE_SYSTEM_DEVELOPMENT.2	MMP9
IMMUNE_SYSTEM_DEVELOPMENT.3	SPI1
IMMUNE_SYSTEM_DEVELOPMENT.4	JAG2
IMMUNE_SYSTEM_DEVELOPMENT.5	ZNF675
IMMUNE_SYSTEM_DEVELOPMENT.6	TNFSF13
IMMUNE_SYSTEM_DEVELOPMENT.7	FOXO3
IMMUNE_SYSTEM_DEVELOPMENT.8	HDAC7
IMMUNE_SYSTEM_DEVELOPMENT.9	TPD52
IMMUNE_SYSTEM_DEVELOPMENT.10	SPINK5
IMMUNE_SYSTEM_DEVELOPMENT.11	SART1
IMMUNE_SYSTEM_DEVELOPMENT.12	TGFB1
IMMUNE_SYSTEM_DEVELOPMENT.13	IL10
IMMUNE_SYSTEM_DEVELOPMENT.14	TGFB2
IMMUNE_SYSTEM_DEVELOPMENT.15	IL31RA
IMMUNE_SYSTEM_DEVELOPMENT.16	ACVR1B
IMMUNE_SYSTEM_DEVELOPMENT.17	CDC42
IMMUNE_SYSTEM_DEVELOPMENT.18	ALAS2
IMMUNE_SYSTEM_DEVELOPMENT.19	ACIN1
IMMUNE_SYSTEM_DEVELOPMENT.20	PRL
IMMUNE_SYSTEM_DEVELOPMENT.21	KAT8
IMMUNE_SYSTEM_DEVELOPMENT.22	KIRREL3
IMMUNE_SYSTEM_DEVELOPMENT.23	KAT6A
IMMUNE_SYSTEM_DEVELOPMENT.24	CD3D
IMMUNE_SYSTEM_DEVELOPMENT.25	LYN
IMMUNE_SYSTEM_DEVELOPMENT.26	IL27
IMMUNE_SYSTEM_DEVELOPMENT.27	LIG1
IMMUNE_SYSTEM_DEVELOPMENT.28	LDB1
IMMUNE_SYSTEM_DEVELOPMENT.29	TAZ
IMMUNE_SYSTEM_DEVELOPMENT.30	LIG3
IMMUNE_SYSTEM_DEVELOPMENT.31	CDK6
IMMUNE_SYSTEM_DEVELOPMENT.32	INHA
IMMUNE_SYSTEM_DEVELOPMENT.33	NFAM1
IMMUNE_SYSTEM_DEVELOPMENT.34	SOCS5
IMMUNE_SYSTEM_DEVELOPMENT.35	IFI16
IMMUNE_SYSTEM_DEVELOPMENT.36	MYH9
IMMUNE_SYSTEM_DEVELOPMENT.37	ACVR2A
IMMUNE_SYSTEM_DEVELOPMENT.38	INHBA
IMMUNE_SYSTEM_DEVELOPMENT.39	RPS19
IMMUNE_SYSTEM_DEVELOPMENT.40	CD40LG
IMMUNE_SYSTEM_DEVELOPMENT.41	LCK
IMMUNE_SYSTEM_DEVELOPMENT.42	SCIN
IMMUNE_SYSTEM_DEVELOPMENT.43	NCOA6
IMMUNE_SYSTEM_DEVELOPMENT.44	CARTPT
IMMUNE_SYSTEM_DEVELOPMENT.45	LRMP
IMMUNE_SYSTEM_DEVELOPMENT.46	IL12B
IMMUNE_SYSTEM_DEVELOPMENT.47	NHEJ1
IMMUNE_SYSTEM_DEVELOPMENT.48	RAB3D
IMMUNE_SYSTEM_DEVELOPMENT.49	CSF1
IMMUNE_SYSTEM_DEVELOPMENT.50	RAG1
IMMUNE_SYSTEM_DEVELOPMENT.51	MAP4K2
IMMUNE_SYSTEM_DEVELOPMENT.52	MAP4K1
IMMUNE_SYSTEM_DEVELOPMENT.53	PF4
IMMUNE_SYSTEM_DEVELOPMENT.54	ZBTB16
IMMUNE_SYSTEM_DEVELOPMENT.55	MLF1
IMMUNE_SYSTEM_DEVELOPMENT.56	CALCA
IMMUNE_SYSTEM_DEVELOPMENT.57	SNRK
IMMUNE_SYSTEM_DEVELOPMENT.58	RASGRP4
IMMUNE_SYSTEM_DEVELOPMENT.59	ZAP70
IMMUNE_SYSTEM_DEVELOPMENT.60	DYRK3
IMMUNE_SYSTEM_DEVELOPMENT.61	CD4
IMMUNE_SYSTEM_DEVELOPMENT.62	RUNX1
IMMUNE_SYSTEM_DEVELOPMENT.63	BLNK
IMMUNE_SYSTEM_DEVELOPMENT.64	IL4
IMMUNE_SYSTEM_DEVELOPMENT.65	PTPRC
IMMUNE_SYSTEM_DEVELOPMENT.66	MLL
IMMUNE_SYSTEM_DEVELOPMENT.67	IL7
IMMUNE_SYSTEM_DEVELOPMENT.68	MAFB
IMMUNE_SYSTEM_DEVELOPMENT.69	CEBPG
IMMUNE_SYSTEM_DEVELOPMENT.70	HCLS1
IMMUNE_SYSTEM_DEVELOPMENT.71	TBX1
IMMUNE_SYSTEM_DEVELOPMENT.72	MAL
IMMUNE_SYSTEM_DEVELOPMENT.73	CD1D
IMMUNE_SYSTEM_DEVELOPMENT.74	HDAC5
IMMUNE_SYSTEM_DEVELOPMENT.75	HDAC4
IMMUNE_SYSTEM_DEVELOPMENT.76	NOTCH2
IMMUNE_SYSTEM_DEVELOPMENT.77	ETS1
IMMUNE_SYSTEM_DEVELOPMENT.78	NOTCH4
IMMUNE_SYSTEM_DEVELOPMENT.79	CD79A
IMMUNE_SYSTEM_DEVELOPMENT.80	HDAC9
IMMUNE_SYSTEM_DEVELOPMENT.81	IL2
NEGATIVE_REGULATION_OF_IMMUNE_SYSTEM_PROCESS.1	PTPRC
NEGATIVE_REGULATION_OF_IMMUNE_SYSTEM_PROCESS.2	LST1
NEGATIVE_REGULATION_OF_IMMUNE_SYSTEM_PROCESS.3	SLA2
NEGATIVE_REGULATION_OF_IMMUNE_SYSTEM_PROCESS.4	INHA
NEGATIVE_REGULATION_OF_IMMUNE_SYSTEM_PROCESS.5	SOCS5
NEGATIVE_REGULATION_OF_IMMUNE_SYSTEM_PROCESS.6	FOXP3
NEGATIVE_REGULATION_OF_IMMUNE_SYSTEM_PROCESS.7	SPINK5
NEGATIVE_REGULATION_OF_IMMUNE_SYSTEM_PROCESS.8	THY1
NEGATIVE_REGULATION_OF_IMMUNE_SYSTEM_PROCESS.9	TGFB2
NEGATIVE_REGULATION_OF_IMMUNE_SYSTEM_PROCESS.10	INHBA
NEGATIVE_REGULATION_OF_IMMUNE_SYSTEM_PROCESS.11	TARBP2
NEGATIVE_REGULATION_OF_IMMUNE_SYSTEM_PROCESS.12	LAX1
NEGATIVE_REGULATION_OF_IMMUNE_SYSTEM_PROCESS.13	SFTPD
NEGATIVE_REGULATION_OF_IMMUNE_SYSTEM_PROCESS.14	GLMN
PRODUCTION_OF_MOLECULAR_MEDIATOR_OF_IMMUNE_RESPONSE.1	IL4
PRODUCTION_OF_MOLECULAR_MEDIATOR_OF_IMMUNE_RESPONSE.2	TRAF2
PRODUCTION_OF_MOLECULAR_MEDIATOR_OF_IMMUNE_RESPONSE.3	PTPRC
PRODUCTION_OF_MOLECULAR_MEDIATOR_OF_IMMUNE_RESPONSE.4	DEFB103A
PRODUCTION_OF_MOLECULAR_MEDIATOR_OF_IMMUNE_RESPONSE.5	MALT1
PRODUCTION_OF_MOLECULAR_MEDIATOR_OF_IMMUNE_RESPONSE.6	TNFSF13
PRODUCTION_OF_MOLECULAR_MEDIATOR_OF_IMMUNE_RESPONSE.7	FOXP3
PRODUCTION_OF_MOLECULAR_MEDIATOR_OF_IMMUNE_RESPONSE.8	TGFB1
PRODUCTION_OF_MOLECULAR_MEDIATOR_OF_IMMUNE_RESPONSE.9	MAP3K7
PRODUCTION_OF_MOLECULAR_MEDIATOR_OF_IMMUNE_RESPONSE.10	APOA2
PRODUCTION_OF_MOLECULAR_MEDIATOR_OF_IMMUNE_RESPONSE.11	APOA1
PRODUCTION_OF_MOLECULAR_MEDIATOR_OF_IMMUNE_RESPONSE.12	CD40LG
PRODUCTION_OF_MOLECULAR_MEDIATOR_OF_IMMUNE_RESPONSE.13	TRAF6
POSITIVE_REGULATION_OF_IMMUNE_RESPONSE.1	TRAF2
POSITIVE_REGULATION_OF_IMMUNE_RESPONSE.2	MBL2
POSITIVE_REGULATION_OF_IMMUNE_RESPONSE.3	CADM1
POSITIVE_REGULATION_OF_IMMUNE_RESPONSE.4	BCAR1
POSITIVE_REGULATION_OF_IMMUNE_RESPONSE.5	TLR8
POSITIVE_REGULATION_OF_IMMUNE_RESPONSE.6	TGFB2
POSITIVE_REGULATION_OF_IMMUNE_RESPONSE.7	CFHR1
POSITIVE_REGULATION_OF_IMMUNE_RESPONSE.8	MAP3K7
POSITIVE_REGULATION_OF_IMMUNE_RESPONSE.9	KRT1
POSITIVE_REGULATION_OF_IMMUNE_RESPONSE.10	C2
POSITIVE_REGULATION_OF_IMMUNE_RESPONSE.11	IFNK
POSITIVE_REGULATION_OF_IMMUNE_RESPONSE.12	TRAF6
POSITIVE_REGULATION_OF_IMMUNE_RESPONSE.13	PTPRC
POSITIVE_REGULATION_OF_IMMUNE_RESPONSE.14	CRTAM
POSITIVE_REGULATION_OF_IMMUNE_RESPONSE.15	IL29
POSITIVE_REGULATION_OF_IMMUNE_RESPONSE.16	SLA2
POSITIVE_REGULATION_OF_IMMUNE_RESPONSE.17	MALT1
POSITIVE_REGULATION_OF_IMMUNE_RESPONSE.18	NFAM1
POSITIVE_REGULATION_OF_IMMUNE_RESPONSE.19	TRAT1
POSITIVE_REGULATION_OF_IMMUNE_RESPONSE.20	CD1D
POSITIVE_REGULATION_OF_IMMUNE_RESPONSE.21	THY1
POSITIVE_REGULATION_OF_IMMUNE_RESPONSE.22	UBE2N
POSITIVE_REGULATION_OF_IMMUNE_RESPONSE.23	LAT2
POSITIVE_REGULATION_OF_IMMUNE_RESPONSE.24	EREG
POSITIVE_REGULATION_OF_IMMUNE_RESPONSE.25	FYN
POSITIVE_REGULATION_OF_IMMUNE_RESPONSE.26	IKBKG
POSITIVE_REGULATION_OF_IMMUNE_RESPONSE.27	IL12A
POSITIVE_REGULATION_OF_IMMUNE_RESPONSE.28	IL12B
POSITIVE_REGULATION_OF_IMMUNE_RESPONSE.29	CD79A
IMMUNE_EFFECTOR_PROCESS.1	MBL2
IMMUNE_EFFECTOR_PROCESS.2	TRAF2
IMMUNE_EFFECTOR_PROCESS.3	CADM1
IMMUNE_EFFECTOR_PROCESS.4	IL28RA
IMMUNE_EFFECTOR_PROCESS.5	BNIP3
IMMUNE_EFFECTOR_PROCESS.6	RSAD2
IMMUNE_EFFECTOR_PROCESS.7	APOBEC3G
IMMUNE_EFFECTOR_PROCESS.8	TNFSF13
IMMUNE_EFFECTOR_PROCESS.9	TLR7
IMMUNE_EFFECTOR_PROCESS.10	APOBEC3F
IMMUNE_EFFECTOR_PROCESS.11	CD74
IMMUNE_EFFECTOR_PROCESS.12	TGFB1
IMMUNE_EFFECTOR_PROCESS.13	TLR8
IMMUNE_EFFECTOR_PROCESS.14	MAP3K7
IMMUNE_EFFECTOR_PROCESS.15	CFHR1
IMMUNE_EFFECTOR_PROCESS.16	APOA2
IMMUNE_EFFECTOR_PROCESS.17	APOA1
IMMUNE_EFFECTOR_PROCESS.18	FCN2
IMMUNE_EFFECTOR_PROCESS.19	BCL2
IMMUNE_EFFECTOR_PROCESS.20	FCN1
IMMUNE_EFFECTOR_PROCESS.21	KRT1
IMMUNE_EFFECTOR_PROCESS.22	C2
IMMUNE_EFFECTOR_PROCESS.23	TRAF6
IMMUNE_EFFECTOR_PROCESS.24	IL4
IMMUNE_EFFECTOR_PROCESS.25	PTPRC
IMMUNE_EFFECTOR_PROCESS.26	CRTAM
IMMUNE_EFFECTOR_PROCESS.27	IL29
IMMUNE_EFFECTOR_PROCESS.28	SLA2
IMMUNE_EFFECTOR_PROCESS.29	DEFB103A
IMMUNE_EFFECTOR_PROCESS.30	CEBPG
IMMUNE_EFFECTOR_PROCESS.31	MALT1
IMMUNE_EFFECTOR_PROCESS.32	FOXP3
IMMUNE_EFFECTOR_PROCESS.33	NCR1
IMMUNE_EFFECTOR_PROCESS.34	TARBP2
IMMUNE_EFFECTOR_PROCESS.35	CD40LG
IMMUNE_EFFECTOR_PROCESS.36	BNIP3L
IMMUNE_EFFECTOR_PROCESS.37	IL12A
IMMUNE_EFFECTOR_PROCESS.38	IL12B
ADAPTIVE_IMMUNE_RESPONSE_GO_0002460.1	IL4
ADAPTIVE_IMMUNE_RESPONSE_GO_0002460.2	TRAF2
ADAPTIVE_IMMUNE_RESPONSE_GO_0002460.3	PTPRC
ADAPTIVE_IMMUNE_RESPONSE_GO_0002460.4	CRTAM
ADAPTIVE_IMMUNE_RESPONSE_GO_0002460.5	CADM1
ADAPTIVE_IMMUNE_RESPONSE_GO_0002460.6	IL27
ADAPTIVE_IMMUNE_RESPONSE_GO_0002460.7	SLA2
ADAPTIVE_IMMUNE_RESPONSE_GO_0002460.8	IL18
ADAPTIVE_IMMUNE_RESPONSE_GO_0002460.9	TNFSF13
ADAPTIVE_IMMUNE_RESPONSE_GO_0002460.10	MALT1
ADAPTIVE_IMMUNE_RESPONSE_GO_0002460.11	SOCS5
ADAPTIVE_IMMUNE_RESPONSE_GO_0002460.12	FOXP3
ADAPTIVE_IMMUNE_RESPONSE_GO_0002460.13	TLR8
ADAPTIVE_IMMUNE_RESPONSE_GO_0002460.14	CD74
ADAPTIVE_IMMUNE_RESPONSE_GO_0002460.15	TGFB1
ADAPTIVE_IMMUNE_RESPONSE_GO_0002460.16	IL10
ADAPTIVE_IMMUNE_RESPONSE_GO_0002460.17	MAP3K7
ADAPTIVE_IMMUNE_RESPONSE_GO_0002460.18	IL18BP
ADAPTIVE_IMMUNE_RESPONSE_GO_0002460.19	CD40LG
ADAPTIVE_IMMUNE_RESPONSE_GO_0002460.20	IL12A
ADAPTIVE_IMMUNE_RESPONSE_GO_0002460.21	C2
ADAPTIVE_IMMUNE_RESPONSE_GO_0002460.22	IL12B
ADAPTIVE_IMMUNE_RESPONSE_GO_0002460.23	TRAF6
ADAPTIVE_IMMUNE_RESPONSE_GO_0002460.24	EBI3
ACTIVATION_OF_IMMUNE_RESPONSE.1	PTPRC
ACTIVATION_OF_IMMUNE_RESPONSE.2	MBL2
ACTIVATION_OF_IMMUNE_RESPONSE.3	BCAR1
ACTIVATION_OF_IMMUNE_RESPONSE.4	SLA2
ACTIVATION_OF_IMMUNE_RESPONSE.5	MALT1
ACTIVATION_OF_IMMUNE_RESPONSE.6	NFAM1
ACTIVATION_OF_IMMUNE_RESPONSE.7	TRAT1
ACTIVATION_OF_IMMUNE_RESPONSE.8	THY1
ACTIVATION_OF_IMMUNE_RESPONSE.9	CFHR1
ACTIVATION_OF_IMMUNE_RESPONSE.10	UBE2N
ACTIVATION_OF_IMMUNE_RESPONSE.11	LAT2
ACTIVATION_OF_IMMUNE_RESPONSE.12	FYN
ACTIVATION_OF_IMMUNE_RESPONSE.13	IKBKG
ACTIVATION_OF_IMMUNE_RESPONSE.14	KRT1
ACTIVATION_OF_IMMUNE_RESPONSE.15	CD79A
ACTIVATION_OF_IMMUNE_RESPONSE.16	C2
ACTIVATION_OF_IMMUNE_RESPONSE.17	TRAF6
IMMUNE_RESPONSE.1	CADM1
IMMUNE_RESPONSE.2	AQP9
IMMUNE_RESPONSE.3	IL6ST
IMMUNE_RESPONSE.4	MAP3K7
IMMUNE_RESPONSE.5	LTB4R
IMMUNE_RESPONSE.6	SEMA7A
IMMUNE_RESPONSE.7	IFNK
IMMUNE_RESPONSE.8	IKBKAP
IMMUNE_RESPONSE.9	GTPBP1
IMMUNE_RESPONSE.10	CRTAM
IMMUNE_RESPONSE.11	C5AR1
IMMUNE_RESPONSE.12	NCF4
IMMUNE_RESPONSE.13	COLEC12
IMMUNE_RESPONSE.14	GEM
IMMUNE_RESPONSE.15	THY1
IMMUNE_RESPONSE.16	CCR9
IMMUNE_RESPONSE.17	CRHR1
IMMUNE_RESPONSE.18	CCR8
IMMUNE_RESPONSE.19	LILRB2
IMMUNE_RESPONSE.20	CCR6
IMMUNE_RESPONSE.21	CCR5
IMMUNE_RESPONSE.22	CD40LG
IMMUNE_RESPONSE.23	CCR4
IMMUNE_RESPONSE.24	CCR2
IMMUNE_RESPONSE.25	MADCAM1
IMMUNE_RESPONSE.26	IL1R2
IMMUNE_RESPONSE.27	CNIH
IMMUNE_RESPONSE.28	HLA-DRB3
IMMUNE_RESPONSE.29	FCGRT
IMMUNE_RESPONSE.30	CD74
IMMUNE_RESPONSE.31	IL17A
IMMUNE_RESPONSE.32	IL17B
IMMUNE_RESPONSE.33	ZAP70
IMMUNE_RESPONSE.34	BLNK
IMMUNE_RESPONSE.35	ST6GAL1
IMMUNE_RESPONSE.36	TCF7
IMMUNE_RESPONSE.37	RGS1
IMMUNE_RESPONSE.38	ETS1
IMMUNE_RESPONSE.39	TCF12
IMMUNE_RESPONSE.40	IL27RA
IMMUNE_RESPONSE.41	BCAR1
IMMUNE_RESPONSE.42	LY86
IMMUNE_RESPONSE.43	IL28RA
IMMUNE_RESPONSE.44	BNIP3
IMMUNE_RESPONSE.45	ZEB1
IMMUNE_RESPONSE.46	SPINK5
IMMUNE_RESPONSE.47	CFHR1
IMMUNE_RESPONSE.48	HAMP
IMMUNE_RESPONSE.49	IL4
IMMUNE_RESPONSE.50	IL4R
IMMUNE_RESPONSE.51	CEACAM8
IMMUNE_RESPONSE.52	SEMA3C
IMMUNE_RESPONSE.53	DPP8
IMMUNE_RESPONSE.54	FCGR3A
IMMUNE_RESPONSE.55	FCGR3B
IMMUNE_RESPONSE.56	DPP4
IMMUNE_RESPONSE.57	GZMA
IMMUNE_RESPONSE.58	CMKLR1
IMMUNE_RESPONSE.59	NFAM1
IMMUNE_RESPONSE.60	IL6R
IMMUNE_RESPONSE.61	CD164
IMMUNE_RESPONSE.62	WAS
IMMUNE_RESPONSE.63	IL18BP
IMMUNE_RESPONSE.64	EREG
IMMUNE_RESPONSE.65	LAX1
IMMUNE_RESPONSE.66	IL12A
IMMUNE_RESPONSE.67	SEMA4D
IMMUNE_RESPONSE.68	IL12B
IMMUNE_RESPONSE.69	CCR1
IMMUNE_RESPONSE.70	OPRK1
IMMUNE_RESPONSE.71	GPR65
IMMUNE_RESPONSE.72	IL7R
IMMUNE_RESPONSE.73	CCL27
IMMUNE_RESPONSE.74	CCL26
IMMUNE_RESPONSE.75	CCL24
IMMUNE_RESPONSE.76	CCL25
IMMUNE_RESPONSE.77	CCL22
IMMUNE_RESPONSE.78	CCL23
IMMUNE_RESPONSE.79	CCL20
IMMUNE_RESPONSE.80	XBP1
IMMUNE_RESPONSE.81	CCL21
IMMUNE_RESPONSE.82	IL10RB
IMMUNE_RESPONSE.83	BCL2
IMMUNE_RESPONSE.84	FCGR1A
IMMUNE_RESPONSE.85	DEFB118
IMMUNE_RESPONSE.86	CD22
IMMUNE_RESPONSE.87	CCBP2
IMMUNE_RESPONSE.88	C2
IMMUNE_RESPONSE.89	CD28
IMMUNE_RESPONSE.90	LY75
IMMUNE_RESPONSE.91	FYB
IMMUNE_RESPONSE.92	IL6
IMMUNE_RESPONSE.93	IL7
IMMUNE_RESPONSE.94	CTLA4
IMMUNE_RESPONSE.95	CCL19
IMMUNE_RESPONSE.96	TRIM22
IMMUNE_RESPONSE.97	CCL18
IMMUNE_RESPONSE.98	CD1D
IMMUNE_RESPONSE.99	PRELID1
IMMUNE_RESPONSE.100	FCGR2B
IMMUNE_RESPONSE.101	FYN
IMMUNE_RESPONSE.102	BNIP3L
IMMUNE_RESPONSE.103	ATP6V0A2
IMMUNE_RESPONSE.104	IL2
IMMUNE_RESPONSE.105	IL16
IMMUNE_RESPONSE.106	IL18
IMMUNE_RESPONSE.107	APOBEC3G
IMMUNE_RESPONSE.108	VTN
IMMUNE_RESPONSE.109	TNFSF13
IMMUNE_RESPONSE.110	IL15
IMMUNE_RESPONSE.111	VIPR1
IMMUNE_RESPONSE.112	TLR7
IMMUNE_RESPONSE.113	CXCL12
IMMUNE_RESPONSE.114	APOBEC3F
IMMUNE_RESPONSE.115	TLR8
IMMUNE_RESPONSE.116	TGFB1
IMMUNE_RESPONSE.117	IL10
IMMUNE_RESPONSE.118	TAPBP
IMMUNE_RESPONSE.119	TGFB2
IMMUNE_RESPONSE.120	APOA4
IMMUNE_RESPONSE.121	APOA2
IMMUNE_RESPONSE.122	APOA1
IMMUNE_RESPONSE.123	GPR44
IMMUNE_RESPONSE.124	MS4A1
IMMUNE_RESPONSE.125	MS4A2
IMMUNE_RESPONSE.126	ODZ1
IMMUNE_RESPONSE.127	EBI3
IMMUNE_RESPONSE.128	GPR183
IMMUNE_RESPONSE.129	S1PR4
IMMUNE_RESPONSE.130	CIITA
IMMUNE_RESPONSE.131	BCL10
IMMUNE_RESPONSE.132	POU2AF1
IMMUNE_RESPONSE.133	BST2
IMMUNE_RESPONSE.134	IL29
IMMUNE_RESPONSE.135	BST1
IMMUNE_RESPONSE.136	IL27
IMMUNE_RESPONSE.137	TNFRSF14
IMMUNE_RESPONSE.138	YTHDF2
IMMUNE_RESPONSE.139	SOCS5
IMMUNE_RESPONSE.140	TRAT1
IMMUNE_RESPONSE.141	IGSF6
IMMUNE_RESPONSE.142	LAT2
IMMUNE_RESPONSE.143	CST7
IMMUNE_RESPONSE.144	MNX1
IMMUNE_RESPONSE.145	KIR2DL1
IMMUNE_RESPONSE.146	DEFA1
IMMUNE_RESPONSE.147	KIR2DL3
IMMUNE_RESPONSE.148	GBP2
IMMUNE_RESPONSE.149	TNFAIP1
IMMUNE_RESPONSE.150	TRAF2
IMMUNE_RESPONSE.151	CCL2
IMMUNE_RESPONSE.152	IFITM2
IMMUNE_RESPONSE.153	IFITM3
IMMUNE_RESPONSE.154	MAP4K2
IMMUNE_RESPONSE.155	IL32
IMMUNE_RESPONSE.156	DEFB127
IMMUNE_RESPONSE.157	CX3CL1
IMMUNE_RESPONSE.158	CCL5
IMMUNE_RESPONSE.159	PYDC1
IMMUNE_RESPONSE.160	CCL4
IMMUNE_RESPONSE.161	FTH1
IMMUNE_RESPONSE.162	PRKRA
IMMUNE_RESPONSE.163	CNR2
IMMUNE_RESPONSE.164	SFTPD
IMMUNE_RESPONSE.165	TRAF6
IMMUNE_RESPONSE.166	DEFB1
IMMUNE_RESPONSE.167	DEFB4A
IMMUNE_RESPONSE.168	ARHGDIB
IMMUNE_RESPONSE.169	MALT1
IMMUNE_RESPONSE.170	FOXP3
IMMUNE_RESPONSE.171	AIM2
IMMUNE_RESPONSE.172	LAT
IMMUNE_RESPONSE.173	FCAR
IMMUNE_RESPONSE.174	CXCL13
IMMUNE_RESPONSE.175	IKBKG
IMMUNE_RESPONSE.176	CD274
IMMUNE_RESPONSE.177	RFX1
IMMUNE_RESPONSE.178	CD79B
IMMUNE_RESPONSE.179	CD79A
IMMUNE_RESPONSE.180	IFI6
IMMUNE_RESPONSE.181	PAX5
IMMUNE_RESPONSE.182	SKAP1
IMMUNE_RESPONSE.183	PDCD1
IMMUNE_RESPONSE.184	MBP
IMMUNE_RESPONSE.185	CD97
IMMUNE_RESPONSE.186	CD96
IMMUNE_RESPONSE.187	CXCR4
IMMUNE_RESPONSE.188	LTF
IMMUNE_RESPONSE.189	NFIL3
IMMUNE_RESPONSE.190	APLN
IMMUNE_RESPONSE.191	CHUK
IMMUNE_RESPONSE.192	CCRL1
IMMUNE_RESPONSE.193	IK
IMMUNE_RESPONSE.194	PTGER4
IMMUNE_RESPONSE.195	SLA2
IMMUNE_RESPONSE.196	CHST4
IMMUNE_RESPONSE.197	CTSS
IMMUNE_RESPONSE.198	NCR1
IMMUNE_RESPONSE.199	CTSW
IMMUNE_RESPONSE.200	UBE2N
IMMUNE_RESPONSE.201	CD83
IMMUNE_RESPONSE.202	TARBP2
IMMUNE_RESPONSE.203	CD86
IMMUNE_RESPONSE.204	C1QBP
IMMUNE_RESPONSE.205	CTSC
IMMUNE_RESPONSE.206	TREM1
IMMUNE_RESPONSE.207	TREM2
IMMUNE_RESPONSE.208	CTSG
IMMUNE_RESPONSE.209	PTAFR
IMMUNE_RESPONSE.210	LCP2
IMMUNE_RESPONSE.211	PSMB10
IMMUNE_RESPONSE.212	MBL2
IMMUNE_RESPONSE.213	RAG1
IMMUNE_RESPONSE.214	RSAD2
IMMUNE_RESPONSE.215	TNFRSF4
IMMUNE_RESPONSE.216	HRH2
IMMUNE_RESPONSE.217	FCN2
IMMUNE_RESPONSE.218	FCN1
IMMUNE_RESPONSE.219	POU2F2
IMMUNE_RESPONSE.220	KRT1
IMMUNE_RESPONSE.221	IL2RG
IMMUNE_RESPONSE.222	MR1
IMMUNE_RESPONSE.223	CD7
IMMUNE_RESPONSE.224	SECTM1
IMMUNE_RESPONSE.225	PTPRC
IMMUNE_RESPONSE.226	CEBPB
IMMUNE_RESPONSE.227	IL2RA
IMMUNE_RESPONSE.228	CEBPG
IMMUNE_RESPONSE.229	DEFB103A
IMMUNE_RESPONSE.230	GPI
IMMUNE_RESPONSE.231	SP2
IMMUNE_RESPONSE.232	ANXA11
IMMUNE_RESPONSE.233	IRF8
IMMUNE_RESPONSE.234	DMBT1
IMMUNE_RESPONSE.235	OPRD1
ADAPTIVE_IMMUNE_RESPONSE.1	TRAF2
ADAPTIVE_IMMUNE_RESPONSE.2	CADM1
ADAPTIVE_IMMUNE_RESPONSE.3	IL18
ADAPTIVE_IMMUNE_RESPONSE.4	TNFSF13
ADAPTIVE_IMMUNE_RESPONSE.5	TLR8
ADAPTIVE_IMMUNE_RESPONSE.6	IL10
ADAPTIVE_IMMUNE_RESPONSE.7	CD74
ADAPTIVE_IMMUNE_RESPONSE.8	TGFB1
ADAPTIVE_IMMUNE_RESPONSE.9	MAP3K7
ADAPTIVE_IMMUNE_RESPONSE.10	C2
ADAPTIVE_IMMUNE_RESPONSE.11	TRAF6
ADAPTIVE_IMMUNE_RESPONSE.12	EBI3
ADAPTIVE_IMMUNE_RESPONSE.13	IL4
ADAPTIVE_IMMUNE_RESPONSE.14	PTPRC
ADAPTIVE_IMMUNE_RESPONSE.15	BCL10
ADAPTIVE_IMMUNE_RESPONSE.16	CRTAM
ADAPTIVE_IMMUNE_RESPONSE.17	SLA2
ADAPTIVE_IMMUNE_RESPONSE.18	IL27
ADAPTIVE_IMMUNE_RESPONSE.19	MALT1
ADAPTIVE_IMMUNE_RESPONSE.20	SOCS5
ADAPTIVE_IMMUNE_RESPONSE.21	FOXP3
ADAPTIVE_IMMUNE_RESPONSE.22	IL18BP
ADAPTIVE_IMMUNE_RESPONSE.23	CD40LG
ADAPTIVE_IMMUNE_RESPONSE.24	IL12A
ADAPTIVE_IMMUNE_RESPONSE.25	IL12B
IMMUNE_SYSTEM_PROCESS.1	AQP9
IMMUNE_SYSTEM_PROCESS.2	CADM1
IMMUNE_SYSTEM_PROCESS.3	IL6ST
IMMUNE_SYSTEM_PROCESS.4	HDAC7
IMMUNE_SYSTEM_PROCESS.5	TPD52
IMMUNE_SYSTEM_PROCESS.6	SART1
IMMUNE_SYSTEM_PROCESS.7	MAP3K7
IMMUNE_SYSTEM_PROCESS.8	CD47
IMMUNE_SYSTEM_PROCESS.9	LTB4R
IMMUNE_SYSTEM_PROCESS.10	SEMA7A
IMMUNE_SYSTEM_PROCESS.11	ERAP2
IMMUNE_SYSTEM_PROCESS.12	IFNK
IMMUNE_SYSTEM_PROCESS.13	SYK
IMMUNE_SYSTEM_PROCESS.14	GTPBP1
IMMUNE_SYSTEM_PROCESS.15	IKBKAP
IMMUNE_SYSTEM_PROCESS.16	CRTAM
IMMUNE_SYSTEM_PROCESS.17	C5AR1
IMMUNE_SYSTEM_PROCESS.18	CD3D
IMMUNE_SYSTEM_PROCESS.19	CD3E
IMMUNE_SYSTEM_PROCESS.20	LIG1
IMMUNE_SYSTEM_PROCESS.21	NCF4
IMMUNE_SYSTEM_PROCESS.22	LIG3
IMMUNE_SYSTEM_PROCESS.23	COLEC12
IMMUNE_SYSTEM_PROCESS.24	GEM
IMMUNE_SYSTEM_PROCESS.25	MYH9
IMMUNE_SYSTEM_PROCESS.26	THY1
IMMUNE_SYSTEM_PROCESS.27	CRHR1
IMMUNE_SYSTEM_PROCESS.28	CCR9
IMMUNE_SYSTEM_PROCESS.29	CCR8
IMMUNE_SYSTEM_PROCESS.30	LILRB2
IMMUNE_SYSTEM_PROCESS.31	SIRPG
IMMUNE_SYSTEM_PROCESS.32	CCR6
IMMUNE_SYSTEM_PROCESS.33	RPS19
IMMUNE_SYSTEM_PROCESS.34	CCR5
IMMUNE_SYSTEM_PROCESS.35	CCR4
IMMUNE_SYSTEM_PROCESS.36	CD34
IMMUNE_SYSTEM_PROCESS.37	CD40LG
IMMUNE_SYSTEM_PROCESS.38	CCR2
IMMUNE_SYSTEM_PROCESS.39	MADCAM1
IMMUNE_SYSTEM_PROCESS.40	IL1R2
IMMUNE_SYSTEM_PROCESS.41	CNIH
IMMUNE_SYSTEM_PROCESS.42	HLA-DRB3
IMMUNE_SYSTEM_PROCESS.43	FCGRT
IMMUNE_SYSTEM_PROCESS.44	CD74
IMMUNE_SYSTEM_PROCESS.45	IL17A
IMMUNE_SYSTEM_PROCESS.46	IL17B
IMMUNE_SYSTEM_PROCESS.47	INS
IMMUNE_SYSTEM_PROCESS.48	CKLF
IMMUNE_SYSTEM_PROCESS.49	ZAP70
IMMUNE_SYSTEM_PROCESS.50	BLNK
IMMUNE_SYSTEM_PROCESS.51	ST6GAL1
IMMUNE_SYSTEM_PROCESS.52	TCF7
IMMUNE_SYSTEM_PROCESS.53	MLL
IMMUNE_SYSTEM_PROCESS.54	NOTCH2
IMMUNE_SYSTEM_PROCESS.55	RGS1
IMMUNE_SYSTEM_PROCESS.56	ETS1
IMMUNE_SYSTEM_PROCESS.57	NOTCH4
IMMUNE_SYSTEM_PROCESS.58	CLEC7A
IMMUNE_SYSTEM_PROCESS.59	TCF12
IMMUNE_SYSTEM_PROCESS.60	TM7SF4
IMMUNE_SYSTEM_PROCESS.61	IL27RA
IMMUNE_SYSTEM_PROCESS.62	ELF4
IMMUNE_SYSTEM_PROCESS.63	BCAR1
IMMUNE_SYSTEM_PROCESS.64	LY86
IMMUNE_SYSTEM_PROCESS.65	IL28RA
IMMUNE_SYSTEM_PROCESS.66	SPI1
IMMUNE_SYSTEM_PROCESS.67	BNIP3
IMMUNE_SYSTEM_PROCESS.68	ZNF675
IMMUNE_SYSTEM_PROCESS.69	ZEB1
IMMUNE_SYSTEM_PROCESS.70	SPINK5
IMMUNE_SYSTEM_PROCESS.71	CFHR1
IMMUNE_SYSTEM_PROCESS.72	HAMP
IMMUNE_SYSTEM_PROCESS.73	IL4
IMMUNE_SYSTEM_PROCESS.74	SAA1
IMMUNE_SYSTEM_PROCESS.75	IL4R
IMMUNE_SYSTEM_PROCESS.76	CEACAM8
IMMUNE_SYSTEM_PROCESS.77	SEMA3C
IMMUNE_SYSTEM_PROCESS.78	DPP8
IMMUNE_SYSTEM_PROCESS.79	FCGR3A
IMMUNE_SYSTEM_PROCESS.80	FCGR3B
IMMUNE_SYSTEM_PROCESS.81	DPP4
IMMUNE_SYSTEM_PROCESS.82	SPACA3
IMMUNE_SYSTEM_PROCESS.83	LYN
IMMUNE_SYSTEM_PROCESS.84	PRG3
IMMUNE_SYSTEM_PROCESS.85	GZMA
IMMUNE_SYSTEM_PROCESS.86	CMKLR1
IMMUNE_SYSTEM_PROCESS.87	NFAM1
IMMUNE_SYSTEM_PROCESS.88	IL6R
IMMUNE_SYSTEM_PROCESS.89	CD164
IMMUNE_SYSTEM_PROCESS.90	WAS
IMMUNE_SYSTEM_PROCESS.91	INHBA
IMMUNE_SYSTEM_PROCESS.92	NCK2
IMMUNE_SYSTEM_PROCESS.93	IL18BP
IMMUNE_SYSTEM_PROCESS.94	EREG
IMMUNE_SYSTEM_PROCESS.95	LAX1
IMMUNE_SYSTEM_PROCESS.96	NCK1
IMMUNE_SYSTEM_PROCESS.97	IL12A
IMMUNE_SYSTEM_PROCESS.98	LRMP
IMMUNE_SYSTEM_PROCESS.99	SEMA4D
IMMUNE_SYSTEM_PROCESS.100	IL12B
IMMUNE_SYSTEM_PROCESS.101	NHEJ1
IMMUNE_SYSTEM_PROCESS.102	RAB3D
IMMUNE_SYSTEM_PROCESS.103	OPRK1
IMMUNE_SYSTEM_PROCESS.104	CCR1
IMMUNE_SYSTEM_PROCESS.105	CSF1
IMMUNE_SYSTEM_PROCESS.106	GPR65
IMMUNE_SYSTEM_PROCESS.107	ZBTB16
IMMUNE_SYSTEM_PROCESS.108	IL7R
IMMUNE_SYSTEM_PROCESS.109	CCL27
IMMUNE_SYSTEM_PROCESS.110	MLF1
IMMUNE_SYSTEM_PROCESS.111	CCL26
IMMUNE_SYSTEM_PROCESS.112	AZU1
IMMUNE_SYSTEM_PROCESS.113	CCL24
IMMUNE_SYSTEM_PROCESS.114	CCL25
IMMUNE_SYSTEM_PROCESS.115	CCL22
IMMUNE_SYSTEM_PROCESS.116	CCL23
IMMUNE_SYSTEM_PROCESS.117	SNRK
IMMUNE_SYSTEM_PROCESS.118	CCL20
IMMUNE_SYSTEM_PROCESS.119	CCL21
IMMUNE_SYSTEM_PROCESS.120	IL10RB
IMMUNE_SYSTEM_PROCESS.121	XBP1
IMMUNE_SYSTEM_PROCESS.122	BCL2
IMMUNE_SYSTEM_PROCESS.123	FCGR1A
IMMUNE_SYSTEM_PROCESS.124	DEFB118
IMMUNE_SYSTEM_PROCESS.125	CD22
IMMUNE_SYSTEM_PROCESS.126	CCBP2
IMMUNE_SYSTEM_PROCESS.127	CD24
IMMUNE_SYSTEM_PROCESS.128	C2
IMMUNE_SYSTEM_PROCESS.129	CD28
IMMUNE_SYSTEM_PROCESS.130	LY75
IMMUNE_SYSTEM_PROCESS.131	FYB
IMMUNE_SYSTEM_PROCESS.132	IL6
IMMUNE_SYSTEM_PROCESS.133	IL8
IMMUNE_SYSTEM_PROCESS.134	IL7
IMMUNE_SYSTEM_PROCESS.135	HCLS1
IMMUNE_SYSTEM_PROCESS.136	CTLA4
IMMUNE_SYSTEM_PROCESS.137	CCL19
IMMUNE_SYSTEM_PROCESS.138	TBX1
IMMUNE_SYSTEM_PROCESS.139	SOD1
IMMUNE_SYSTEM_PROCESS.140	TRIM22
IMMUNE_SYSTEM_PROCESS.141	CCL18
IMMUNE_SYSTEM_PROCESS.142	CD1D
IMMUNE_SYSTEM_PROCESS.143	PRELID1
IMMUNE_SYSTEM_PROCESS.144	FCGR2B
IMMUNE_SYSTEM_PROCESS.145	FYN
IMMUNE_SYSTEM_PROCESS.146	BNIP3L
IMMUNE_SYSTEM_PROCESS.147	ATP6V0A2
IMMUNE_SYSTEM_PROCESS.148	IL2
IMMUNE_SYSTEM_PROCESS.149	IL16
IMMUNE_SYSTEM_PROCESS.150	IL18
IMMUNE_SYSTEM_PROCESS.151	MMP9
IMMUNE_SYSTEM_PROCESS.152	JAG2
IMMUNE_SYSTEM_PROCESS.153	VTN
IMMUNE_SYSTEM_PROCESS.154	TLR4
IMMUNE_SYSTEM_PROCESS.155	TNFSF13
IMMUNE_SYSTEM_PROCESS.156	APOBEC3G
IMMUNE_SYSTEM_PROCESS.157	FOXO3
IMMUNE_SYSTEM_PROCESS.158	IL15
IMMUNE_SYSTEM_PROCESS.159	VIPR1
IMMUNE_SYSTEM_PROCESS.160	APOBEC3F
IMMUNE_SYSTEM_PROCESS.161	TLR7
IMMUNE_SYSTEM_PROCESS.162	CXCL12
IMMUNE_SYSTEM_PROCESS.163	TLR8
IMMUNE_SYSTEM_PROCESS.164	IL10
IMMUNE_SYSTEM_PROCESS.165	TGFB1
IMMUNE_SYSTEM_PROCESS.166	TGFB2
IMMUNE_SYSTEM_PROCESS.167	TAPBP
IMMUNE_SYSTEM_PROCESS.168	IL31RA
IMMUNE_SYSTEM_PROCESS.169	APOA4
IMMUNE_SYSTEM_PROCESS.170	APOA2
IMMUNE_SYSTEM_PROCESS.171	APOA1
IMMUNE_SYSTEM_PROCESS.172	NLRC3
IMMUNE_SYSTEM_PROCESS.173	GPR44
IMMUNE_SYSTEM_PROCESS.174	MS4A1
IMMUNE_SYSTEM_PROCESS.175	MS4A2
IMMUNE_SYSTEM_PROCESS.176	ACIN1
IMMUNE_SYSTEM_PROCESS.177	ODZ1
IMMUNE_SYSTEM_PROCESS.178	KAT8
IMMUNE_SYSTEM_PROCESS.179	EBI3
IMMUNE_SYSTEM_PROCESS.180	KAT6A
IMMUNE_SYSTEM_PROCESS.181	GPR183
IMMUNE_SYSTEM_PROCESS.182	S1PR4
IMMUNE_SYSTEM_PROCESS.183	CIITA
IMMUNE_SYSTEM_PROCESS.184	BCL10
IMMUNE_SYSTEM_PROCESS.185	POU2AF1
IMMUNE_SYSTEM_PROCESS.186	BST2
IMMUNE_SYSTEM_PROCESS.187	IL29
IMMUNE_SYSTEM_PROCESS.188	BST1
IMMUNE_SYSTEM_PROCESS.189	IL27
IMMUNE_SYSTEM_PROCESS.190	TAZ
IMMUNE_SYSTEM_PROCESS.191	YTHDF2
IMMUNE_SYSTEM_PROCESS.192	TNFRSF14
IMMUNE_SYSTEM_PROCESS.193	SOCS5
IMMUNE_SYSTEM_PROCESS.194	IL21
IMMUNE_SYSTEM_PROCESS.195	TRAT1
IMMUNE_SYSTEM_PROCESS.196	IGSF6
IMMUNE_SYSTEM_PROCESS.197	LAT2
IMMUNE_SYSTEM_PROCESS.198	CST7
IMMUNE_SYSTEM_PROCESS.199	MNX1
IMMUNE_SYSTEM_PROCESS.200	CARTPT
IMMUNE_SYSTEM_PROCESS.201	KIR2DL1
IMMUNE_SYSTEM_PROCESS.202	DEFA1
IMMUNE_SYSTEM_PROCESS.203	KIR2DL3
IMMUNE_SYSTEM_PROCESS.204	TNFAIP1
IMMUNE_SYSTEM_PROCESS.205	GBP2
IMMUNE_SYSTEM_PROCESS.206	TRAF2
IMMUNE_SYSTEM_PROCESS.207	CCL2
IMMUNE_SYSTEM_PROCESS.208	LST1
IMMUNE_SYSTEM_PROCESS.209	IFITM2
IMMUNE_SYSTEM_PROCESS.210	IFITM3
IMMUNE_SYSTEM_PROCESS.211	MAP4K2
IMMUNE_SYSTEM_PROCESS.212	MAP4K1
IMMUNE_SYSTEM_PROCESS.213	IL32
IMMUNE_SYSTEM_PROCESS.214	ITGB2
IMMUNE_SYSTEM_PROCESS.215	CX3CL1
IMMUNE_SYSTEM_PROCESS.216	DEFB127
IMMUNE_SYSTEM_PROCESS.217	CCL5
IMMUNE_SYSTEM_PROCESS.218	PYDC1
IMMUNE_SYSTEM_PROCESS.219	CCL4
IMMUNE_SYSTEM_PROCESS.220	FTH1
IMMUNE_SYSTEM_PROCESS.221	MIA3
IMMUNE_SYSTEM_PROCESS.222	DOCK2
IMMUNE_SYSTEM_PROCESS.223	PRKRA
IMMUNE_SYSTEM_PROCESS.224	CNR2
IMMUNE_SYSTEM_PROCESS.225	SFTPD
IMMUNE_SYSTEM_PROCESS.226	AIMP1
IMMUNE_SYSTEM_PROCESS.227	DYRK3
IMMUNE_SYSTEM_PROCESS.228	TRAF6
IMMUNE_SYSTEM_PROCESS.229	RUNX1
IMMUNE_SYSTEM_PROCESS.230	DEFB1
IMMUNE_SYSTEM_PROCESS.231	HELLS
IMMUNE_SYSTEM_PROCESS.232	DEFB4A
IMMUNE_SYSTEM_PROCESS.233	ARHGDIB
IMMUNE_SYSTEM_PROCESS.234	MAFB
IMMUNE_SYSTEM_PROCESS.235	CD276
IMMUNE_SYSTEM_PROCESS.236	MALT1
IMMUNE_SYSTEM_PROCESS.237	FOXP3
IMMUNE_SYSTEM_PROCESS.238	AIM2
IMMUNE_SYSTEM_PROCESS.239	HDAC5
IMMUNE_SYSTEM_PROCESS.240	LAT
IMMUNE_SYSTEM_PROCESS.241	HDAC4
IMMUNE_SYSTEM_PROCESS.242	FCAR
IMMUNE_SYSTEM_PROCESS.243	CXCL13
IMMUNE_SYSTEM_PROCESS.244	CD274
IMMUNE_SYSTEM_PROCESS.245	IKBKG
IMMUNE_SYSTEM_PROCESS.246	RFX1
IMMUNE_SYSTEM_PROCESS.247	GLMN
IMMUNE_SYSTEM_PROCESS.248	CD79B
IMMUNE_SYSTEM_PROCESS.249	CD79A
IMMUNE_SYSTEM_PROCESS.250	HDAC9
IMMUNE_SYSTEM_PROCESS.251	IFI6
IMMUNE_SYSTEM_PROCESS.252	PREX1
IMMUNE_SYSTEM_PROCESS.253	PAX5
IMMUNE_SYSTEM_PROCESS.254	SKAP1
IMMUNE_SYSTEM_PROCESS.255	PDCD1
IMMUNE_SYSTEM_PROCESS.256	MBP
IMMUNE_SYSTEM_PROCESS.257	AKT1
IMMUNE_SYSTEM_PROCESS.258	CD97
IMMUNE_SYSTEM_PROCESS.259	CD96
IMMUNE_SYSTEM_PROCESS.260	CDC42
IMMUNE_SYSTEM_PROCESS.261	ACVR1B
IMMUNE_SYSTEM_PROCESS.262	ALAS2
IMMUNE_SYSTEM_PROCESS.263	CXCR4
IMMUNE_SYSTEM_PROCESS.264	LTF
IMMUNE_SYSTEM_PROCESS.265	NFIL3
IMMUNE_SYSTEM_PROCESS.266	PRL
IMMUNE_SYSTEM_PROCESS.267	APLN
IMMUNE_SYSTEM_PROCESS.268	CHUK
IMMUNE_SYSTEM_PROCESS.269	KIRREL3
IMMUNE_SYSTEM_PROCESS.270	CCRL1
IMMUNE_SYSTEM_PROCESS.271	IK
IMMUNE_SYSTEM_PROCESS.272	SIT1
IMMUNE_SYSTEM_PROCESS.273	PTGER4
IMMUNE_SYSTEM_PROCESS.274	SLA2
IMMUNE_SYSTEM_PROCESS.275	LDB1
IMMUNE_SYSTEM_PROCESS.276	CHST4
IMMUNE_SYSTEM_PROCESS.277	CDK6
IMMUNE_SYSTEM_PROCESS.278	IFI16
IMMUNE_SYSTEM_PROCESS.279	INHA
IMMUNE_SYSTEM_PROCESS.280	CTSS
IMMUNE_SYSTEM_PROCESS.281	NCR1
IMMUNE_SYSTEM_PROCESS.282	CTSW
IMMUNE_SYSTEM_PROCESS.283	UBE2N
IMMUNE_SYSTEM_PROCESS.284	TARBP2
IMMUNE_SYSTEM_PROCESS.285	ACVR2A
IMMUNE_SYSTEM_PROCESS.286	CD83
IMMUNE_SYSTEM_PROCESS.287	CD86
IMMUNE_SYSTEM_PROCESS.288	C1QBP
IMMUNE_SYSTEM_PROCESS.289	LCK
IMMUNE_SYSTEM_PROCESS.290	SCIN
IMMUNE_SYSTEM_PROCESS.291	NCOA6
IMMUNE_SYSTEM_PROCESS.292	CTSE
IMMUNE_SYSTEM_PROCESS.293	CTSC
IMMUNE_SYSTEM_PROCESS.294	TREM1
IMMUNE_SYSTEM_PROCESS.295	TREM2
IMMUNE_SYSTEM_PROCESS.296	PTAFR
IMMUNE_SYSTEM_PROCESS.297	CTSG
IMMUNE_SYSTEM_PROCESS.298	ICOSLG
IMMUNE_SYSTEM_PROCESS.299	LCP2
IMMUNE_SYSTEM_PROCESS.300	PSMB10
IMMUNE_SYSTEM_PROCESS.301	MBL2
IMMUNE_SYSTEM_PROCESS.302	RAG1
IMMUNE_SYSTEM_PROCESS.303	RSAD2
IMMUNE_SYSTEM_PROCESS.304	PF4
IMMUNE_SYSTEM_PROCESS.305	TNFRSF4
IMMUNE_SYSTEM_PROCESS.306	CALCA
IMMUNE_SYSTEM_PROCESS.307	HRH2
IMMUNE_SYSTEM_PROCESS.308	RASGRP4
IMMUNE_SYSTEM_PROCESS.309	FCN2
IMMUNE_SYSTEM_PROCESS.310	POU2F2
IMMUNE_SYSTEM_PROCESS.311	FCN1
IMMUNE_SYSTEM_PROCESS.312	CD2
IMMUNE_SYSTEM_PROCESS.313	KRT1
IMMUNE_SYSTEM_PROCESS.314	CD4
IMMUNE_SYSTEM_PROCESS.315	IL2RG
IMMUNE_SYSTEM_PROCESS.316	MR1
IMMUNE_SYSTEM_PROCESS.317	SCG2
IMMUNE_SYSTEM_PROCESS.318	CD7
IMMUNE_SYSTEM_PROCESS.319	SECTM1
IMMUNE_SYSTEM_PROCESS.320	PTPRC
IMMUNE_SYSTEM_PROCESS.321	IL2RA
IMMUNE_SYSTEM_PROCESS.322	CEBPB
IMMUNE_SYSTEM_PROCESS.323	CEBPG
IMMUNE_SYSTEM_PROCESS.324	DEFB103A
IMMUNE_SYSTEM_PROCESS.325	MAL
IMMUNE_SYSTEM_PROCESS.326	CXCR2
IMMUNE_SYSTEM_PROCESS.327	GPI
IMMUNE_SYSTEM_PROCESS.328	SP2
IMMUNE_SYSTEM_PROCESS.329	IRF8
IMMUNE_SYSTEM_PROCESS.330	ANXA11
IMMUNE_SYSTEM_PROCESS.331	OPRD1
IMMUNE_SYSTEM_PROCESS.332	DMBT1
INNATE_IMMUNE_RESPONSE.1	MBL2
INNATE_IMMUNE_RESPONSE.2	BCL10
INNATE_IMMUNE_RESPONSE.3	CRTAM
INNATE_IMMUNE_RESPONSE.4	CADM1
INNATE_IMMUNE_RESPONSE.5	CEBPG
INNATE_IMMUNE_RESPONSE.6	APOBEC3G
INNATE_IMMUNE_RESPONSE.7	COLEC12
INNATE_IMMUNE_RESPONSE.8	DEFB127
INNATE_IMMUNE_RESPONSE.9	PYDC1
INNATE_IMMUNE_RESPONSE.10	APOBEC3F
INNATE_IMMUNE_RESPONSE.11	NCR1
INNATE_IMMUNE_RESPONSE.12	TLR8
INNATE_IMMUNE_RESPONSE.13	CD1D
INNATE_IMMUNE_RESPONSE.14	APOA4
INNATE_IMMUNE_RESPONSE.15	EREG
INNATE_IMMUNE_RESPONSE.16	KRT1
INNATE_IMMUNE_RESPONSE.17	SFTPD
INNATE_IMMUNE_RESPONSE.18	IL12A
INNATE_IMMUNE_RESPONSE.19	DEFB118
INNATE_IMMUNE_RESPONSE.20	IFNK
INNATE_IMMUNE_RESPONSE.21	IL12B
INNATE_IMMUNE_RESPONSE.22	DEFB1
INNATE_IMMUNE_RESPONSE.23	DMBT1
HUMORAL_IMMUNE_RESPONSE.1	PSMB10
HUMORAL_IMMUNE_RESPONSE.2	MBL2
HUMORAL_IMMUNE_RESPONSE.3	CCL2
HUMORAL_IMMUNE_RESPONSE.4	LY86
HUMORAL_IMMUNE_RESPONSE.5	PAX5
HUMORAL_IMMUNE_RESPONSE.6	PDCD1
HUMORAL_IMMUNE_RESPONSE.7	CFHR1
HUMORAL_IMMUNE_RESPONSE.8	IL4
HUMORAL_IMMUNE_RESPONSE.9	BCL2
HUMORAL_IMMUNE_RESPONSE.10	POU2F2
HUMORAL_IMMUNE_RESPONSE.11	KRT1
HUMORAL_IMMUNE_RESPONSE.12	MS4A2
HUMORAL_IMMUNE_RESPONSE.13	LTF
HUMORAL_IMMUNE_RESPONSE.14	C2
HUMORAL_IMMUNE_RESPONSE.15	EBI3
HUMORAL_IMMUNE_RESPONSE.16	BLNK
HUMORAL_IMMUNE_RESPONSE.17	CD28
HUMORAL_IMMUNE_RESPONSE.18	ST6GAL1
HUMORAL_IMMUNE_RESPONSE.19	POU2AF1
HUMORAL_IMMUNE_RESPONSE.20	IL6
HUMORAL_IMMUNE_RESPONSE.21	BST2
HUMORAL_IMMUNE_RESPONSE.22	IL7
HUMORAL_IMMUNE_RESPONSE.23	BST1
HUMORAL_IMMUNE_RESPONSE.24	DEFB103A
HUMORAL_IMMUNE_RESPONSE.25	YTHDF2
HUMORAL_IMMUNE_RESPONSE.26	GPI
HUMORAL_IMMUNE_RESPONSE.27	CD83
HUMORAL_IMMUNE_RESPONSE.28	CCR6
HUMORAL_IMMUNE_RESPONSE.29	MNX1
HUMORAL_IMMUNE_RESPONSE.30	TREM1
HUMORAL_IMMUNE_RESPONSE.31	TREM2
HUMORAL_IMMUNE_RESPONSE.32	DMBT1
REGULATION_OF_IMMUNE_SYSTEM_PROCESS.1	CADM1
REGULATION_OF_IMMUNE_SYSTEM_PROCESS.2	BCAR1
REGULATION_OF_IMMUNE_SYSTEM_PROCESS.3	IL18
REGULATION_OF_IMMUNE_SYSTEM_PROCESS.4	IL28RA
REGULATION_OF_IMMUNE_SYSTEM_PROCESS.5	APOBEC3G
REGULATION_OF_IMMUNE_SYSTEM_PROCESS.6	TNFSF13
REGULATION_OF_IMMUNE_SYSTEM_PROCESS.7	APOBEC3F
REGULATION_OF_IMMUNE_SYSTEM_PROCESS.8	SPINK5
REGULATION_OF_IMMUNE_SYSTEM_PROCESS.9	SART1
REGULATION_OF_IMMUNE_SYSTEM_PROCESS.10	TLR8
REGULATION_OF_IMMUNE_SYSTEM_PROCESS.11	TGFB1
REGULATION_OF_IMMUNE_SYSTEM_PROCESS.12	TGFB2
REGULATION_OF_IMMUNE_SYSTEM_PROCESS.13	MAP3K7
REGULATION_OF_IMMUNE_SYSTEM_PROCESS.14	CFHR1
REGULATION_OF_IMMUNE_SYSTEM_PROCESS.15	CD47
REGULATION_OF_IMMUNE_SYSTEM_PROCESS.16	IFNK
REGULATION_OF_IMMUNE_SYSTEM_PROCESS.17	EBI3
REGULATION_OF_IMMUNE_SYSTEM_PROCESS.18	CRTAM
REGULATION_OF_IMMUNE_SYSTEM_PROCESS.19	SPACA3
REGULATION_OF_IMMUNE_SYSTEM_PROCESS.20	SIT1
REGULATION_OF_IMMUNE_SYSTEM_PROCESS.21	IL29
REGULATION_OF_IMMUNE_SYSTEM_PROCESS.22	CD3E
REGULATION_OF_IMMUNE_SYSTEM_PROCESS.23	SLA2
REGULATION_OF_IMMUNE_SYSTEM_PROCESS.24	IL27
REGULATION_OF_IMMUNE_SYSTEM_PROCESS.25	SOCS5
REGULATION_OF_IMMUNE_SYSTEM_PROCESS.26	NFAM1
REGULATION_OF_IMMUNE_SYSTEM_PROCESS.27	INHA
REGULATION_OF_IMMUNE_SYSTEM_PROCESS.28	IL21
REGULATION_OF_IMMUNE_SYSTEM_PROCESS.29	NCR1
REGULATION_OF_IMMUNE_SYSTEM_PROCESS.30	TRAT1
REGULATION_OF_IMMUNE_SYSTEM_PROCESS.31	THY1
REGULATION_OF_IMMUNE_SYSTEM_PROCESS.32	UBE2N
REGULATION_OF_IMMUNE_SYSTEM_PROCESS.33	INHBA
REGULATION_OF_IMMUNE_SYSTEM_PROCESS.34	TARBP2
REGULATION_OF_IMMUNE_SYSTEM_PROCESS.35	NCK2
REGULATION_OF_IMMUNE_SYSTEM_PROCESS.36	LAT2
REGULATION_OF_IMMUNE_SYSTEM_PROCESS.37	SIRPG
REGULATION_OF_IMMUNE_SYSTEM_PROCESS.38	EREG
REGULATION_OF_IMMUNE_SYSTEM_PROCESS.39	LAX1
REGULATION_OF_IMMUNE_SYSTEM_PROCESS.40	NCK1
REGULATION_OF_IMMUNE_SYSTEM_PROCESS.41	LCK
REGULATION_OF_IMMUNE_SYSTEM_PROCESS.42	IL12A
REGULATION_OF_IMMUNE_SYSTEM_PROCESS.43	IL12B
REGULATION_OF_IMMUNE_SYSTEM_PROCESS.44	ICOSLG
REGULATION_OF_IMMUNE_SYSTEM_PROCESS.45	MBL2
REGULATION_OF_IMMUNE_SYSTEM_PROCESS.46	TRAF2
REGULATION_OF_IMMUNE_SYSTEM_PROCESS.47	LST1
REGULATION_OF_IMMUNE_SYSTEM_PROCESS.48	MIA3
REGULATION_OF_IMMUNE_SYSTEM_PROCESS.49	ZAP70
REGULATION_OF_IMMUNE_SYSTEM_PROCESS.50	SFTPD
REGULATION_OF_IMMUNE_SYSTEM_PROCESS.51	KRT1
REGULATION_OF_IMMUNE_SYSTEM_PROCESS.52	CD24
REGULATION_OF_IMMUNE_SYSTEM_PROCESS.53	C2
REGULATION_OF_IMMUNE_SYSTEM_PROCESS.54	TRAF6
REGULATION_OF_IMMUNE_SYSTEM_PROCESS.55	CD28
REGULATION_OF_IMMUNE_SYSTEM_PROCESS.56	IL4
REGULATION_OF_IMMUNE_SYSTEM_PROCESS.57	PTPRC
REGULATION_OF_IMMUNE_SYSTEM_PROCESS.58	IL7
REGULATION_OF_IMMUNE_SYSTEM_PROCESS.59	CD276
REGULATION_OF_IMMUNE_SYSTEM_PROCESS.60	MALT1
REGULATION_OF_IMMUNE_SYSTEM_PROCESS.61	FOXP3
REGULATION_OF_IMMUNE_SYSTEM_PROCESS.62	CD1D
REGULATION_OF_IMMUNE_SYSTEM_PROCESS.63	LAT
REGULATION_OF_IMMUNE_SYSTEM_PROCESS.64	FYN
REGULATION_OF_IMMUNE_SYSTEM_PROCESS.65	IKBKG
REGULATION_OF_IMMUNE_SYSTEM_PROCESS.66	GLMN
REGULATION_OF_IMMUNE_SYSTEM_PROCESS.67	CD79A
REGULATION_OF_IMMUNE_EFFECTOR_PROCESS.1	PTPRC
REGULATION_OF_IMMUNE_EFFECTOR_PROCESS.2	TRAF2
REGULATION_OF_IMMUNE_EFFECTOR_PROCESS.3	CRTAM
REGULATION_OF_IMMUNE_EFFECTOR_PROCESS.4	CADM1
REGULATION_OF_IMMUNE_EFFECTOR_PROCESS.5	IL28RA
REGULATION_OF_IMMUNE_EFFECTOR_PROCESS.6	APOBEC3G
REGULATION_OF_IMMUNE_EFFECTOR_PROCESS.7	MALT1
REGULATION_OF_IMMUNE_EFFECTOR_PROCESS.8	FOXP3
REGULATION_OF_IMMUNE_EFFECTOR_PROCESS.9	APOBEC3F
REGULATION_OF_IMMUNE_EFFECTOR_PROCESS.10	NCR1
REGULATION_OF_IMMUNE_EFFECTOR_PROCESS.11	MAP3K7
REGULATION_OF_IMMUNE_EFFECTOR_PROCESS.12	TARBP2
REGULATION_OF_IMMUNE_EFFECTOR_PROCESS.13	IL12A
REGULATION_OF_IMMUNE_EFFECTOR_PROCESS.14	IL12B
REGULATION_OF_IMMUNE_EFFECTOR_PROCESS.15	TRAF6
REGULATION_OF_IMMUNE_RESPONSE.1	TRAF2
REGULATION_OF_IMMUNE_RESPONSE.2	MBL2
REGULATION_OF_IMMUNE_RESPONSE.3	CADM1
REGULATION_OF_IMMUNE_RESPONSE.4	BCAR1
REGULATION_OF_IMMUNE_RESPONSE.5	SPINK5
REGULATION_OF_IMMUNE_RESPONSE.6	TLR8
REGULATION_OF_IMMUNE_RESPONSE.7	TGFB2
REGULATION_OF_IMMUNE_RESPONSE.8	MAP3K7
REGULATION_OF_IMMUNE_RESPONSE.9	CFHR1
REGULATION_OF_IMMUNE_RESPONSE.10	KRT1
REGULATION_OF_IMMUNE_RESPONSE.11	C2
REGULATION_OF_IMMUNE_RESPONSE.12	IFNK
REGULATION_OF_IMMUNE_RESPONSE.13	TRAF6
REGULATION_OF_IMMUNE_RESPONSE.14	IL4
REGULATION_OF_IMMUNE_RESPONSE.15	PTPRC
REGULATION_OF_IMMUNE_RESPONSE.16	CRTAM
REGULATION_OF_IMMUNE_RESPONSE.17	IL29
REGULATION_OF_IMMUNE_RESPONSE.18	SLA2
REGULATION_OF_IMMUNE_RESPONSE.19	MALT1
REGULATION_OF_IMMUNE_RESPONSE.20	NFAM1
REGULATION_OF_IMMUNE_RESPONSE.21	FOXP3
REGULATION_OF_IMMUNE_RESPONSE.22	NCR1
REGULATION_OF_IMMUNE_RESPONSE.23	TRAT1
REGULATION_OF_IMMUNE_RESPONSE.24	CD1D
REGULATION_OF_IMMUNE_RESPONSE.25	THY1
REGULATION_OF_IMMUNE_RESPONSE.26	UBE2N
REGULATION_OF_IMMUNE_RESPONSE.27	LAT2
REGULATION_OF_IMMUNE_RESPONSE.28	EREG
REGULATION_OF_IMMUNE_RESPONSE.29	FYN
REGULATION_OF_IMMUNE_RESPONSE.30	IKBKG
REGULATION_OF_IMMUNE_RESPONSE.31	IL12A
REGULATION_OF_IMMUNE_RESPONSE.32	IL12B
REGULATION_OF_IMMUNE_RESPONSE.33	CD79A
Immune-Combined Set.1	CARD11
Immune-Combined Set.2	BCL10
Immune-Combined Set.3	LAT
Immune-Combined Set.4	GZMA
Immune-Combined Set.5	CD247
Immune-Combined Set.6	ZAP70
Immune-Combined Set.7	GZMB
Immune-Combined Set.8	CD79A
Immune-Combined Set.9	MYH9
Immune-Combined Set.10	TRAT1
Immune-Combined Set.11	SYK
Immune-Combined Set.12	CADM1
Immune-Combined Set.13	BCAR1
Immune-Combined Set.14	IL18
Immune-Combined Set.15	TNFSF13
Immune-Combined Set.16	SART1
Immune-Combined Set.17	TGFB1
Immune-Combined Set.18	TLR8
Immune-Combined Set.19	TGFB2
Immune-Combined Set.20	MAP3K7
Immune-Combined Set.21	CFHR1
Immune-Combined Set.22	CD47
Immune-Combined Set.23	IFNK
Immune-Combined Set.24	EBI3
Immune-Combined Set.25	SPACA3
Immune-Combined Set.26	CRTAM
Immune-Combined Set.27	IL29
Immune-Combined Set.28	CD3E
Immune-Combined Set.29	SLA2
Immune-Combined Set.30	SOCS5
Immune-Combined Set.31	NFAM1
Immune-Combined Set.32	IL21
Immune-Combined Set.33	THY1
Immune-Combined Set.34	UBE2N
Immune-Combined Set.35	NCK2
Immune-Combined Set.36	SIRPG
Immune-Combined Set.37	LAT2
Immune-Combined Set.38	EREG
Immune-Combined Set.39	NCK1
Immune-Combined Set.40	LCK
Immune-Combined Set.41	IL12A
Immune-Combined Set.42	IL12B
Immune-Combined Set.43	ICOSLG
Immune-Combined Set.44	MBL2
Immune-Combined Set.45	TRAF2
Immune-Combined Set.46	MIA3
Immune-Combined Set.47	KRT1
Immune-Combined Set.48	CD24
Immune-Combined Set.49	C2
Immune-Combined Set.50	TRAF6
Immune-Combined Set.51	CD28
Immune-Combined Set.52	IL4
Immune-Combined Set.53	PTPRC
Immune-Combined Set.54	IL7
Immune-Combined Set.55	CD276
Immune-Combined Set.56	MALT1
Immune-Combined Set.57	CD1D
Immune-Combined Set.58	FYN
Immune-Combined Set.59	IKBKG
Immune-Combined Set.60	TM7SF4
Immune-Combined Set.61	MMP9
Immune-Combined Set.62	SPI1
Immune-Combined Set.63	JAG2
Immune-Combined Set.64	ZNF675
Immune-Combined Set.65	FOXO3
Immune-Combined Set.66	HDAC7
Immune-Combined Set.67	TPD52
Immune-Combined Set.68	SPINK5
Immune-Combined Set.69	IL10
Immune-Combined Set.70	IL31RA
Immune-Combined Set.71	ACVR1B
Immune-Combined Set.72	CDC42
Immune-Combined Set.73	ALAS2
Immune-Combined Set.74	ACIN1
Immune-Combined Set.75	PRL
Immune-Combined Set.76	KAT8
Immune-Combined Set.77	KIRREL3
Immune-Combined Set.78	KAT6A
Immune-Combined Set.79	CD3D
Immune-Combined Set.80	LYN
Immune-Combined Set.81	IL27
Immune-Combined Set.82	LIG1
Immune-Combined Set.83	LDB1
Immune-Combined Set.84	TAZ
Immune-Combined Set.85	LIG3
Immune-Combined Set.86	CDK6
Immune-Combined Set.87	INHA
Immune-Combined Set.88	IFI16
Immune-Combined Set.89	ACVR2A
Immune-Combined Set.90	INHBA
Immune-Combined Set.91	RPS19
Immune-Combined Set.92	CD40LG
Immune-Combined Set.93	SCIN
Immune-Combined Set.94	NCOA6
Immune-Combined Set.95	CARTPT
Immune-Combined Set.96	LRMP
Immune-Combined Set.97	NHEJ1
Immune-Combined Set.98	RAB3D
Immune-Combined Set.99	CSF1
Immune-Combined Set.100	RAG1
Immune-Combined Set.101	MAP4K2
Immune-Combined Set.102	MAP4K1
Immune-Combined Set.103	PF4
Immune-Combined Set.104	ZBTB16
Immune-Combined Set.105	MLF1
Immune-Combined Set.106	CALCA
Immune-Combined Set.107	SNRK
Immune-Combined Set.108	RASGRP4
Immune-Combined Set.109	DYRK3
Immune-Combined Set.110	CD4
Immune-Combined Set.111	RUNX1
Immune-Combined Set.112	BLNK
Immune-Combined Set.113	MLL
Immune-Combined Set.114	MAFB
Immune-Combined Set.115	CEBPG
Immune-Combined Set.116	HCLS1
Immune-Combined Set.117	TBX1
Immune-Combined Set.118	MAL
Immune-Combined Set.119	HDAC5
Immune-Combined Set.120	HDAC4
Immune-Combined Set.121	NOTCH2
Immune-Combined Set.122	ETS1
Immune-Combined Set.123	NOTCH4
Immune-Combined Set.124	HDAC9
Immune-Combined Set.125	IL2
Immune-Combined Set.126	LST1
Immune-Combined Set.127	FOXP3
Immune-Combined Set.128	TARBP2
Immune-Combined Set.129	LAX1
Immune-Combined Set.130	SFTPD
Immune-Combined Set.131	GLMN
Immune-Combined Set.132	DEFB103A
Immune-Combined Set.133	APOA2
Immune-Combined Set.134	APOA1
Immune-Combined Set.135	IL28RA
Immune-Combined Set.136	BNIP3
Immune-Combined Set.137	RSAD2
Immune-Combined Set.138	APOBEC3G
Immune-Combined Set.139	TLR7
Immune-Combined Set.140	APOBEC3F
Immune-Combined Set.141	CD74
Immune-Combined Set.142	FCN2
Immune-Combined Set.143	BCL2
Immune-Combined Set.144	FCN1
Immune-Combined Set.145	NCR1
Immune-Combined Set.146	BNIP3L
Immune-Combined Set.147	IL18BP
Immune-Combined Set.148	AQP9
Immune-Combined Set.149	IL6ST
Immune-Combined Set.150	LTB4R
Immune-Combined Set.151	SEMA7A
Immune-Combined Set.152	IKBKAP
Immune-Combined Set.153	GTPBP1
Immune-Combined Set.154	C5AR1
Immune-Combined Set.155	NCF4
Immune-Combined Set.156	COLEC12
Immune-Combined Set.157	GEM
Immune-Combined Set.158	CCR9
Immune-Combined Set.159	CRHR1
Immune-Combined Set.160	CCR8
Immune-Combined Set.161	LILRB2
Immune-Combined Set.162	CCR6
Immune-Combined Set.163	CCR5
Immune-Combined Set.164	CCR4
Immune-Combined Set.165	CCR2
Immune-Combined Set.166	MADCAM1
Immune-Combined Set.167	IL1R2
Immune-Combined Set.168	CNIH
Immune-Combined Set.169	HLA-DRB3
Immune-Combined Set.170	FCGRT
Immune-Combined Set.171	IL17A
Immune-Combined Set.172	IL17B
Immune-Combined Set.173	ST6GAL1
Immune-Combined Set.174	TCF7
Immune-Combined Set.175	RGS1
Immune-Combined Set.176	TCF12
Immune-Combined Set.177	IL27RA
Immune-Combined Set.178	LY86
Immune-Combined Set.179	ZEB1
Immune-Combined Set.180	HAMP
Immune-Combined Set.181	IL4R
Immune-Combined Set.182	CEACAM8
Immune-Combined Set.183	SEMA3C
Immune-Combined Set.184	DPP8
Immune-Combined Set.185	FCGR3A
Immune-Combined Set.186	FCGR3B
Immune-Combined Set.187	DPP4
Immune-Combined Set.188	CMKLR1
Immune-Combined Set.189	IL6R
Immune-Combined Set.190	CD164
Immune-Combined Set.191	WAS
Immune-Combined Set.192	SEMA4D
Immune-Combined Set.193	CCR1
Immune-Combined Set.194	OPRK1
Immune-Combined Set.195	GPR65
Immune-Combined Set.196	IL7R
Immune-Combined Set.197	CCL27
Immune-Combined Set.198	CCL26
Immune-Combined Set.199	CCL24
Immune-Combined Set.200	CCL25
Immune-Combined Set.201	CCL22
Immune-Combined Set.202	CCL23
Immune-Combined Set.203	CCL20
Immune-Combined Set.204	XBP1
Immune-Combined Set.205	CCL21
Immune-Combined Set.206	IL10RB
Immune-Combined Set.207	FCGR1A
Immune-Combined Set.208	DEFB118
Immune-Combined Set.209	CD22
Immune-Combined Set.210	CCBP2
Immune-Combined Set.211	LY75
Immune-Combined Set.212	FYB
Immune-Combined Set.213	IL6
Immune-Combined Set.214	CTLA4
Immune-Combined Set.215	CCL19
Immune-Combined Set.216	TRIM22
Immune-Combined Set.217	CCL18
Immune-Combined Set.218	PRELID1
Immune-Combined Set.219	FCGR2B
Immune-Combined Set.220	ATP6V0A2
Immune-Combined Set.221	IL16
Immune-Combined Set.222	VTN
Immune-Combined Set.223	IL15
Immune-Combined Set.224	VIPR1
Immune-Combined Set.225	CXCL12
Immune-Combined Set.226	TAPBP
Immune-Combined Set.227	APOA4
Immune-Combined Set.228	GPR44
Immune-Combined Set.229	MS4A1
Immune-Combined Set.230	MS4A2
Immune-Combined Set.231	ODZ1
Immune-Combined Set.232	GPR183
Immune-Combined Set.233	S1PR4
Immune-Combined Set.234	CIITA
Immune-Combined Set.235	POU2AF1
Immune-Combined Set.236	BST2
Immune-Combined Set.237	BST1
Immune-Combined Set.238	TNFRSF14
Immune-Combined Set.239	YTHDF2
Immune-Combined Set.240	IGSF6
Immune-Combined Set.241	CST7
Immune-Combined Set.242	MNX1
Immune-Combined Set.243	KIR2DL1
Immune-Combined Set.244	DEFA1
Immune-Combined Set.245	KIR2DL3
Immune-Combined Set.246	GBP2
Immune-Combined Set.247	TNFAIP1
Immune-Combined Set.248	CCL2
Immune-Combined Set.249	IFITM2
Immune-Combined Set.250	IFITM3
Immune-Combined Set.251	IL32
Immune-Combined Set.252	DEFB127
Immune-Combined Set.253	CX3CL1
Immune-Combined Set.254	CCL5
Immune-Combined Set.255	PYDC1
Immune-Combined Set.256	CCL4
Immune-Combined Set.257	FTH1
Immune-Combined Set.258	PRKRA
Immune-Combined Set.259	CNR2
Immune-Combined Set.260	DEFB1
Immune-Combined Set.261	DEFB4A
Immune-Combined Set.262	ARHGDIB
Immune-Combined Set.263	AIM2
Immune-Combined Set.264	FCAR
Immune-Combined Set.265	CXCL13
Immune-Combined Set.266	CD274
Immune-Combined Set.267	RFX1
Immune-Combined Set.268	CD79B
Immune-Combined Set.269	IFI6
Immune-Combined Set.270	PAX5
Immune-Combined Set.271	SKAP1
Immune-Combined Set.272	PDCD1
Immune-Combined Set.273	MBP
Immune-Combined Set.274	CD97
Immune-Combined Set.275	CD96
Immune-Combined Set.276	CXCR4
Immune-Combined Set.277	LTF
Immune-Combined Set.278	NFIL3
Immune-Combined Set.279	APLN
Immune-Combined Set.280	CHUK
Immune-Combined Set.281	CCRL1
Immune-Combined Set.282	IK
Immune-Combined Set.283	PTGER4
Immune-Combined Set.284	CHST4
Immune-Combined Set.285	CTSS
Immune-Combined Set.286	CTSW
Immune-Combined Set.287	CD83
Immune-Combined Set.288	CD86
Immune-Combined Set.289	C1QBP
Immune-Combined Set.290	CTSC
Immune-Combined Set.291	TREM1
Immune-Combined Set.292	TREM2
Immune-Combined Set.293	CTSG
Immune-Combined Set.294	PTAFR
Immune-Combined Set.295	LCP2
Immune-Combined Set.296	PSMB10
Immune-Combined Set.297	TNFRSF4
Immune-Combined Set.298	HRH2
Immune-Combined Set.299	POU2F2
Immune-Combined Set.300	IL2RG
Immune-Combined Set.301	MR1
Immune-Combined Set.302	CD7
Immune-Combined Set.303	SECTM1
Immune-Combined Set.304	CEBPB
Immune-Combined Set.305	IL2RA
Immune-Combined Set.306	GPI
Immune-Combined Set.307	SP2
Immune-Combined Set.308	ANXA11
Immune-Combined Set.309	IRF8
Immune-Combined Set.310	DMBT1
Immune-Combined Set.311	OPRD1
Immune-Combined Set.312	ERAP2
Immune-Combined Set.313	CD34
Immune-Combined Set.314	INS
Immune-Combined Set.315	CKLF
Immune-Combined Set.316	CLEC7A
Immune-Combined Set.317	ELF4
Immune-Combined Set.318	SAA1
Immune-Combined Set.319	PRG3
Immune-Combined Set.320	AZU1
Immune-Combined Set.321	IL8
Immune-Combined Set.322	SOD1
Immune-Combined Set.323	TLR4
Immune-Combined Set.324	NLRC3
Immune-Combined Set.325	ITGB2
Immune-Combined Set.326	DOCK2
Immune-Combined Set.327	AIMP1
Immune-Combined Set.328	HELLS
Immune-Combined Set.329	PREX1
Immune-Combined Set.330	AKT1
Immune-Combined Set.331	SIT1
Immune-Combined Set.332	CTSE
Immune-Combined Set.333	CD2
Immune-Combined Set.334	SCG2
Immune-Combined Set.335	CXCR2
INFLAMMATORY_RESPONSE.1	ADORA3
INFLAMMATORY_RESPONSE.2	S100A8
INFLAMMATORY_RESPONSE.3	AIF1
INFLAMMATORY_RESPONSE.4	S100A9
INFLAMMATORY_RESPONSE.5	IL13
INFLAMMATORY_RESPONSE.6	CXCL11
INFLAMMATORY_RESPONSE.7	HDAC7
INFLAMMATORY_RESPONSE.8	ADORA1
INFLAMMATORY_RESPONSE.9	TGFB1
INFLAMMATORY_RESPONSE.10	CXCL10
INFLAMMATORY_RESPONSE.11	LTB4R
INFLAMMATORY_RESPONSE.12	S1PR3
INFLAMMATORY_RESPONSE.13	CHRNA7
INFLAMMATORY_RESPONSE.14	IL1A
INFLAMMATORY_RESPONSE.15	F11R
INFLAMMATORY_RESPONSE.16	VPS45
INFLAMMATORY_RESPONSE.17	RELA
INFLAMMATORY_RESPONSE.18	CD40
INFLAMMATORY_RESPONSE.19	CDO1
INFLAMMATORY_RESPONSE.20	IL20
INFLAMMATORY_RESPONSE.21	TNFAIP6
INFLAMMATORY_RESPONSE.22	CCR7
INFLAMMATORY_RESPONSE.23	CCR5
INFLAMMATORY_RESPONSE.24	CD40LG
INFLAMMATORY_RESPONSE.25	CCR4
INFLAMMATORY_RESPONSE.26	CCR3
INFLAMMATORY_RESPONSE.27	CCR2
INFLAMMATORY_RESPONSE.28	RIPK2
INFLAMMATORY_RESPONSE.29	NFE2L1
INFLAMMATORY_RESPONSE.30	PLA2G2E
INFLAMMATORY_RESPONSE.31	PLA2G2D
INFLAMMATORY_RESPONSE.32	TPST1
INFLAMMATORY_RESPONSE.33	C3AR1
INFLAMMATORY_RESPONSE.34	CCL3
INFLAMMATORY_RESPONSE.35	ADORA2A
INFLAMMATORY_RESPONSE.36	AFAP1L2
INFLAMMATORY_RESPONSE.37	CX3CL1
INFLAMMATORY_RESPONSE.38	CCL5
INFLAMMATORY_RESPONSE.39	CCL4
INFLAMMATORY_RESPONSE.40	AHSG
INFLAMMATORY_RESPONSE.41	IL17C
INFLAMMATORY_RESPONSE.42	IFNA2
INFLAMMATORY_RESPONSE.43	RAC1
INFLAMMATORY_RESPONSE.44	AIMP1
INFLAMMATORY_RESPONSE.45	BLNK
INFLAMMATORY_RESPONSE.46	AGER
INFLAMMATORY_RESPONSE.47	S100A12
INFLAMMATORY_RESPONSE.48	HDAC5
INFLAMMATORY_RESPONSE.49	HDAC4
INFLAMMATORY_RESPONSE.50	APOL3
INFLAMMATORY_RESPONSE.51	PARP4
INFLAMMATORY_RESPONSE.52	FPR2
INFLAMMATORY_RESPONSE.53	GHSR
INFLAMMATORY_RESPONSE.54	HDAC9
INFLAMMATORY_RESPONSE.55	ABCF1
INFLAMMATORY_RESPONSE.56	ELF3
INFLAMMATORY_RESPONSE.57	TACR1
INFLAMMATORY_RESPONSE.58	CRP
INFLAMMATORY_RESPONSE.59	PRDX5
INFLAMMATORY_RESPONSE.60	NFKB1
INFLAMMATORY_RESPONSE.61	CD97
INFLAMMATORY_RESPONSE.62	CFHR1
INFLAMMATORY_RESPONSE.63	FOS
INFLAMMATORY_RESPONSE.64	NOD1
INFLAMMATORY_RESPONSE.65	CXCR4
INFLAMMATORY_RESPONSE.66	AOAH
INFLAMMATORY_RESPONSE.67	CCL3L3
INFLAMMATORY_RESPONSE.68	IL1RAP
INFLAMMATORY_RESPONSE.69	MGLL
INFLAMMATORY_RESPONSE.70	LBP
INFLAMMATORY_RESPONSE.71	XCR1
INFLAMMATORY_RESPONSE.72	NFX1
INFLAMMATORY_RESPONSE.73	IRAK2
INFLAMMATORY_RESPONSE.74	KNG1
INFLAMMATORY_RESPONSE.75	APCS
INFLAMMATORY_RESPONSE.76	IL18RAP
INFLAMMATORY_RESPONSE.77	LYZ
INFLAMMATORY_RESPONSE.78	CHST2
INFLAMMATORY_RESPONSE.79	NLRP3
INFLAMMATORY_RESPONSE.80	SIGIRR
INFLAMMATORY_RESPONSE.81	ALOX15
INFLAMMATORY_RESPONSE.82	KLRG1
INFLAMMATORY_RESPONSE.83	PLA2G7
INFLAMMATORY_RESPONSE.84	GHRL
INFLAMMATORY_RESPONSE.85	PTAFR
INFLAMMATORY_RESPONSE.86	AOC3
INFLAMMATORY_RESPONSE.87	CXCL1
INFLAMMATORY_RESPONSE.88	MBL2
INFLAMMATORY_RESPONSE.89	NMI
INFLAMMATORY_RESPONSE.90	CCR1
INFLAMMATORY_RESPONSE.91	C5
INFLAMMATORY_RESPONSE.92	CXCL2
INFLAMMATORY_RESPONSE.93	CXCL9
INFLAMMATORY_RESPONSE.94	CXCL6
INFLAMMATORY_RESPONSE.95	GPR68
INFLAMMATORY_RESPONSE.96	CCL26
INFLAMMATORY_RESPONSE.97	CCL24
INFLAMMATORY_RESPONSE.98	TNFRSF1A
INFLAMMATORY_RESPONSE.99	CCL22
INFLAMMATORY_RESPONSE.100	HRH1
INFLAMMATORY_RESPONSE.101	CCL23
INFLAMMATORY_RESPONSE.102	MEFV
INFLAMMATORY_RESPONSE.103	CCL20
INFLAMMATORY_RESPONSE.104	CCL21
INFLAMMATORY_RESPONSE.105	IL10RB
INFLAMMATORY_RESPONSE.106	ALOX5AP
INFLAMMATORY_RESPONSE.107	KRT1
INFLAMMATORY_RESPONSE.108	NFATC4
INFLAMMATORY_RESPONSE.109	C2
INFLAMMATORY_RESPONSE.110	PTX3
INFLAMMATORY_RESPONSE.111	NFATC3
INFLAMMATORY_RESPONSE.112	SCG2
INFLAMMATORY_RESPONSE.113	LY75
INFLAMMATORY_RESPONSE.114	NOX4
INFLAMMATORY_RESPONSE.115	CEBPB
INFLAMMATORY_RESPONSE.116	IL5
INFLAMMATORY_RESPONSE.117	IL8
INFLAMMATORY_RESPONSE.118	NFRKB
INFLAMMATORY_RESPONSE.119	IL9
INFLAMMATORY_RESPONSE.120	ANXA1
INFLAMMATORY_RESPONSE.121	CYP4F11
INFLAMMATORY_RESPONSE.122	CCL11
INFLAMMATORY_RESPONSE.123	ORM1
INFLAMMATORY_RESPONSE.124	CXCR2
INFLAMMATORY_RESPONSE.125	CCL13
INFLAMMATORY_RESPONSE.126	CYBB
INFLAMMATORY_RESPONSE.127	AOX1
INFLAMMATORY_RESPONSE.128	SELE
INFLAMMATORY_RESPONSE.129	ORM2
ACUTE_INFLAMMATORY_RESPONSE.1	CFHR1
ACUTE_INFLAMMATORY_RESPONSE.2	MBL2
ACUTE_INFLAMMATORY_RESPONSE.3	ORM1
ACUTE_INFLAMMATORY_RESPONSE.4	CEBPB
ACUTE_INFLAMMATORY_RESPONSE.5	APCS
ACUTE_INFLAMMATORY_RESPONSE.6	KRT1
ACUTE_INFLAMMATORY_RESPONSE.7	C2
ACUTE_INFLAMMATORY_RESPONSE.8	LBP
ACUTE_INFLAMMATORY_RESPONSE.9	ORM2
ACUTE_INFLAMMATORY_RESPONSE.10	SIGIRR
ACUTE_INFLAMMATORY_RESPONSE.11	AHSG
GO_POSITIVE_REGULATION_OF_ACUTE_INFLAMMATORY_RESPONSE.1	ZP3
GO_POSITIVE_REGULATION_OF_ACUTE_INFLAMMATORY_RESPONSE.2	NPY5R
GO_POSITIVE_REGULATION_OF_ACUTE_INFLAMMATORY_RESPONSE.3	CNR1
GO_POSITIVE_REGULATION_OF_ACUTE_INFLAMMATORY_RESPONSE.4	FFAR3
GO_POSITIVE_REGULATION_OF_ACUTE_INFLAMMATORY_RESPONSE.5	CREB3L3
GO_POSITIVE_REGULATION_OF_ACUTE_INFLAMMATORY_RESPONSE.6	PLA2G4A
GO_POSITIVE_REGULATION_OF_ACUTE_INFLAMMATORY_RESPONSE.7	IL6
GO_POSITIVE_REGULATION_OF_ACUTE_INFLAMMATORY_RESPONSE.8	C3
GO_POSITIVE_REGULATION_OF_ACUTE_INFLAMMATORY_RESPONSE.9	FCER1G
GO_POSITIVE_REGULATION_OF_ACUTE_INFLAMMATORY_RESPONSE.10	TAC1
GO_POSITIVE_REGULATION_OF_ACUTE_INFLAMMATORY_RESPONSE.11	IL1B
GO_POSITIVE_REGULATION_OF_ACUTE_INFLAMMATORY_RESPONSE.12	TNF
GO_POSITIVE_REGULATION_OF_ACUTE_INFLAMMATORY_RESPONSE.13	CCR2
GO_POSITIVE_REGULATION_OF_ACUTE_INFLAMMATORY_RESPONSE.14	F12
GO_POSITIVE_REGULATION_OF_ACUTE_INFLAMMATORY_RESPONSE.15	PTGER3
GO_POSITIVE_REGULATION_OF_ACUTE_INFLAMMATORY_RESPONSE.16	OSMR
GO_POSITIVE_REGULATION_OF_ACUTE_INFLAMMATORY_RESPONSE.17	PIK3CG
GO_POSITIVE_REGULATION_OF_ACUTE_INFLAMMATORY_RESPONSE.18	PTGS2
GO_POSITIVE_REGULATION_OF_ACUTE_INFLAMMATORY_RESPONSE.19	FFAR2
GO_POSITIVE_REGULATION_OF_ACUTE_INFLAMMATORY_RESPONSE.20	ADAM8
GO_POSITIVE_REGULATION_OF_ACUTE_INFLAMMATORY_RESPONSE.21	TNFSF11
GO_POSITIVE_REGULATION_OF_ACUTE_INFLAMMATORY_RESPONSE.22	OSM
GO_POSITIVE_REGULATION_OF_ACUTE_INFLAMMATORY_RESPONSE.23	IL6ST
GO_POSITIVE_REGULATION_OF_ACUTE_INFLAMMATORY_RESPONSE.24	CCR7
GO_POSITIVE_REGULATION_OF_ACUTE_INFLAMMATORY_RESPONSE.25	FCER1A
GO_POSITIVE_REGULATION_OF_ACUTE_INFLAMMATORY_RESPONSE.26	TNFRSF11A
GO_POSITIVE_REGULATION_OF_ACUTE_INFLAMMATORY_RESPONSE.27	KLKB1
GO_POSITIVE_REGULATION_OF_ACUTE_INFLAMMATORY_RESPONSE.28	CCL5
GO_ACUTE_INFLAMMATORY_RESPONSE.1	CEBPB
GO_ACUTE_INFLAMMATORY_RESPONSE.2	ITIH4
GO_ACUTE_INFLAMMATORY_RESPONSE.3	FN1
GO_ACUTE_INFLAMMATORY_RESPONSE.4	CTNNBIP1
GO_ACUTE_INFLAMMATORY_RESPONSE.5	SAA4
GO_ACUTE_INFLAMMATORY_RESPONSE.6	MBL2
GO_ACUTE_INFLAMMATORY_RESPONSE.7	CD163
GO_ACUTE_INFLAMMATORY_RESPONSE.8	ORM1
GO_ACUTE_INFLAMMATORY_RESPONSE.9	APOA2
GO_ACUTE_INFLAMMATORY_RESPONSE.10	ASS1
GO_ACUTE_INFLAMMATORY_RESPONSE.11	IL6R
GO_ACUTE_INFLAMMATORY_RESPONSE.12	SERPINF2
GO_ACUTE_INFLAMMATORY_RESPONSE.13	HP
GO_ACUTE_INFLAMMATORY_RESPONSE.14	HIF1A
GO_ACUTE_INFLAMMATORY_RESPONSE.15	APCS
GO_ACUTE_INFLAMMATORY_RESPONSE.16	DEFB1
GO_ACUTE_INFLAMMATORY_RESPONSE.17	TNFSF4
GO_ACUTE_INFLAMMATORY_RESPONSE.18	IL6
GO_ACUTE_INFLAMMATORY_RESPONSE.19	IL1B
GO_ACUTE_INFLAMMATORY_RESPONSE.20	VNN1
GO_ACUTE_INFLAMMATORY_RESPONSE.21	UGT1A1
GO_ACUTE_INFLAMMATORY_RESPONSE.22	NUPR1
GO_ACUTE_INFLAMMATORY_RESPONSE.23	F8
GO_ACUTE_INFLAMMATORY_RESPONSE.24	SERPINA3
GO_ACUTE_INFLAMMATORY_RESPONSE.25	BDKRB2
GO_ACUTE_INFLAMMATORY_RESPONSE.26	AHSG
GO_ACUTE_INFLAMMATORY_RESPONSE.27	EPO
GO_ACUTE_INFLAMMATORY_RESPONSE.28	ANO6
GO_ACUTE_INFLAMMATORY_RESPONSE.29	ALOX5
GO_ACUTE_INFLAMMATORY_RESPONSE.30	FGA
GO_ACUTE_INFLAMMATORY_RESPONSE.31	EIF2AK1
GO_ACUTE_INFLAMMATORY_RESPONSE.32	GATA3
GO_ACUTE_INFLAMMATORY_RESPONSE.33	VCAM1
GO_ACUTE_INFLAMMATORY_RESPONSE.34	STAT5B
GO_ACUTE_INFLAMMATORY_RESPONSE.35	MYLK3
GO_ACUTE_INFLAMMATORY_RESPONSE.36	SIGIRR
GO_ACUTE_INFLAMMATORY_RESPONSE.37	IL1A
GO_ACUTE_INFLAMMATORY_RESPONSE.38	SERPINA1
GO_ACUTE_INFLAMMATORY_RESPONSE.39	PRCP
GO_ACUTE_INFLAMMATORY_RESPONSE.40	MRGPRX1
GO_ACUTE_INFLAMMATORY_RESPONSE.41	B4GALT1
GO_ACUTE_INFLAMMATORY_RESPONSE.42	INS
GO_ACUTE_INFLAMMATORY_RESPONSE.43	STAT3
GO_ACUTE_INFLAMMATORY_RESPONSE.44	ADRA2A
GO_ACUTE_INFLAMMATORY_RESPONSE.45	LBP
GO_ACUTE_INFLAMMATORY_RESPONSE.46	HFE
GO_ACUTE_INFLAMMATORY_RESPONSE.47	CRP
GO_ACUTE_INFLAMMATORY_RESPONSE.48	OGG1
GO_ACUTE_INFLAMMATORY_RESPONSE.49	F12
GO_ACUTE_INFLAMMATORY_RESPONSE.50	IL22
GO_ACUTE_INFLAMMATORY_RESPONSE.51	KLKB1
GO_ACUTE_INFLAMMATORY_RESPONSE.52	REG3A
GO_ACUTE_INFLAMMATORY_RESPONSE.53	SAA1
GO_ACUTE_INFLAMMATORY_RESPONSE.54	ICAM1
GO_ACUTE_INFLAMMATORY_RESPONSE.55	APOL2
GO_ACUTE_INFLAMMATORY_RESPONSE.56	ORM2
GO_ACUTE_INFLAMMATORY_RESPONSE.57	SAA2
GO_ACUTE_INFLAMMATORY_RESPONSE.58	OPRM1
GO_ACUTE_INFLAMMATORY_RESPONSE.59	TACR1
GO_ACUTE_INFLAMMATORY_RESPONSE.60	F2
GO_ACUTE_INFLAMMATORY_RESPONSE.61	F3
GO_ACUTE_INFLAMMATORY_RESPONSE.62	HNRNPK
GO_ACUTE_INFLAMMATORY_RESPONSE.63	IL31RA
GO_ACUTE_INFLAMMATORY_RESPONSE.64	CD6
GO_ACUTE_INFLAMMATORY_RESPONSE.65	ACVR1
GO_ACUTE_INFLAMMATORY_RESPONSE.66	ELANE
GO_ACUTE_INFLAMMATORY_RESPONSE.67	PTGES
GO_ACUTE_INFLAMMATORY_RESPONSE.68	IL1RN
GO_ACUTE_INFLAMMATORY_RESPONSE.69	REG3G
GO_ACUTE_INFLAMMATORY_RESPONSE.70	PLSCR1
GO_ACUTE_INFLAMMATORY_RESPONSE.71	S100A8
GO_ACUTE_INFLAMMATORY_RESPONSE.72	TFRC
GO_ACUTE_INFLAMMATORY_RESPONSE.73	NPFF
GO_INFLAMMATORY_RESPONSE.1	CCL5
GO_INFLAMMATORY_RESPONSE.2	KLKB1
GO_INFLAMMATORY_RESPONSE.3	HNRNPA0
GO_INFLAMMATORY_RESPONSE.4	RAC1
GO_INFLAMMATORY_RESPONSE.5	REG3A
GO_INFLAMMATORY_RESPONSE.6	TNFRSF21
GO_INFLAMMATORY_RESPONSE.7	CCL20
GO_INFLAMMATORY_RESPONSE.8	C4A
GO_INFLAMMATORY_RESPONSE.9	F12
GO_INFLAMMATORY_RESPONSE.10	NLRP3
GO_INFLAMMATORY_RESPONSE.11	TNFRSF11B
GO_INFLAMMATORY_RESPONSE.12	RIPK2
GO_INFLAMMATORY_RESPONSE.13	IL20RB
GO_INFLAMMATORY_RESPONSE.14	CALCA
GO_INFLAMMATORY_RESPONSE.15	CNR2
GO_INFLAMMATORY_RESPONSE.16	IL17RE
GO_INFLAMMATORY_RESPONSE.17	NCR3
GO_INFLAMMATORY_RESPONSE.18	LGALS9
GO_INFLAMMATORY_RESPONSE.19	FCER1G
GO_INFLAMMATORY_RESPONSE.20	INS
GO_INFLAMMATORY_RESPONSE.21	S100A12
GO_INFLAMMATORY_RESPONSE.22	NGFR
GO_INFLAMMATORY_RESPONSE.23	C3
GO_INFLAMMATORY_RESPONSE.24	CCL25
GO_INFLAMMATORY_RESPONSE.25	CHST2
GO_INFLAMMATORY_RESPONSE.26	NFRKB
GO_INFLAMMATORY_RESPONSE.27	HDAC4
GO_INFLAMMATORY_RESPONSE.28	CD40
GO_INFLAMMATORY_RESPONSE.29	PRKCZ
GO_INFLAMMATORY_RESPONSE.30	HLA-DRB5
GO_INFLAMMATORY_RESPONSE.31	STAT3
GO_INFLAMMATORY_RESPONSE.32	HFE
GO_INFLAMMATORY_RESPONSE.33	TSPAN2
GO_INFLAMMATORY_RESPONSE.34	CCL4L2
GO_INFLAMMATORY_RESPONSE.35	LYZ
GO_INFLAMMATORY_RESPONSE.36	ACVR1
GO_INFLAMMATORY_RESPONSE.37	TNFRSF10C
GO_INFLAMMATORY_RESPONSE.38	GPER
GO_INFLAMMATORY_RESPONSE.39	CYP4F11
GO_INFLAMMATORY_RESPONSE.40	SLC7A2
GO_INFLAMMATORY_RESPONSE.41	PLA2G4C
GO_INFLAMMATORY_RESPONSE.42	NOTCH1
GO_INFLAMMATORY_RESPONSE.43	HLA-DRB4
GO_INFLAMMATORY_RESPONSE.44	AHCY
GO_INFLAMMATORY_RESPONSE.45	NTRK2
GO_INFLAMMATORY_RESPONSE.46	CXCL3
GO_INFLAMMATORY_RESPONSE.47	PRKCQ
GO_INFLAMMATORY_RESPONSE.48	AGER
GO_INFLAMMATORY_RESPONSE.49	C5
GO_INFLAMMATORY_RESPONSE.50	S100A8
GO_INFLAMMATORY_RESPONSE.51	TLR7
GO_INFLAMMATORY_RESPONSE.52	ADORA2A
GO_INFLAMMATORY_RESPONSE.53	CX3CL1
GO_INFLAMMATORY_RESPONSE.54	LTA4H
GO_INFLAMMATORY_RESPONSE.55	NFKB1
GO_INFLAMMATORY_RESPONSE.56	CCL8
GO_INFLAMMATORY_RESPONSE.57	MS4A2
GO_INFLAMMATORY_RESPONSE.58	CD27
GO_INFLAMMATORY_RESPONSE.59	AOX1
GO_INFLAMMATORY_RESPONSE.60	IL31RA
GO_INFLAMMATORY_RESPONSE.61	CDO1
GO_INFLAMMATORY_RESPONSE.62	CCRL2
GO_INFLAMMATORY_RESPONSE.63	F3
GO_INFLAMMATORY_RESPONSE.64	NFKBIZ
GO_INFLAMMATORY_RESPONSE.65	KDM6B
GO_INFLAMMATORY_RESPONSE.66	LYN
GO_INFLAMMATORY_RESPONSE.67	CD163
GO_INFLAMMATORY_RESPONSE.68	IL37
GO_INFLAMMATORY_RESPONSE.69	PTX3
GO_INFLAMMATORY_RESPONSE.70	APOA2
GO_INFLAMMATORY_RESPONSE.71	AOC3
GO_INFLAMMATORY_RESPONSE.72	IL15
GO_INFLAMMATORY_RESPONSE.73	NMI
GO_INFLAMMATORY_RESPONSE.74	CCL13
GO_INFLAMMATORY_RESPONSE.75	SMAD1
GO_INFLAMMATORY_RESPONSE.76	CD14
GO_INFLAMMATORY_RESPONSE.77	TNF
GO_INFLAMMATORY_RESPONSE.78	C3AR1
GO_INFLAMMATORY_RESPONSE.79	HIF1A
GO_INFLAMMATORY_RESPONSE.80	AZU1
GO_INFLAMMATORY_RESPONSE.81	CXCL1
GO_INFLAMMATORY_RESPONSE.82	XCR1
GO_INFLAMMATORY_RESPONSE.83	TNFRSF10B
GO_INFLAMMATORY_RESPONSE.84	ITGB6
GO_INFLAMMATORY_RESPONSE.85	CCL4
GO_INFLAMMATORY_RESPONSE.86	IRG1
GO_INFLAMMATORY_RESPONSE.87	GJA1
GO_INFLAMMATORY_RESPONSE.88	BLNK
GO_INFLAMMATORY_RESPONSE.89	C4B
GO_INFLAMMATORY_RESPONSE.90	SPP1
GO_INFLAMMATORY_RESPONSE.91	NFKBID
GO_INFLAMMATORY_RESPONSE.92	LAT
GO_INFLAMMATORY_RESPONSE.93	LRRC33
GO_INFLAMMATORY_RESPONSE.94	ITGAL
GO_INFLAMMATORY_RESPONSE.95	CLEC7A
GO_INFLAMMATORY_RESPONSE.96	CCR5
GO_INFLAMMATORY_RESPONSE.97	PF4V1
GO_INFLAMMATORY_RESPONSE.98	APOC3
GO_INFLAMMATORY_RESPONSE.99	NLRP2
GO_INFLAMMATORY_RESPONSE.100	HYAL1
GO_INFLAMMATORY_RESPONSE.101	FFAR2
GO_INFLAMMATORY_RESPONSE.102	MEFV
GO_INFLAMMATORY_RESPONSE.103	RASGRP1
GO_INFLAMMATORY_RESPONSE.104	SIGIRR
GO_INFLAMMATORY_RESPONSE.105	EPHX2
GO_INFLAMMATORY_RESPONSE.106	CCBP2
GO_INFLAMMATORY_RESPONSE.107	TLR6
GO_INFLAMMATORY_RESPONSE.108	TLR3
GO_INFLAMMATORY_RESPONSE.109	TNFSF4
GO_INFLAMMATORY_RESPONSE.110	CCL2
GO_INFLAMMATORY_RESPONSE.111	ITCH
GO_INFLAMMATORY_RESPONSE.112	IKBKG
GO_INFLAMMATORY_RESPONSE.113	IL2RA
GO_INFLAMMATORY_RESPONSE.114	TBXA2R
GO_INFLAMMATORY_RESPONSE.115	RELT
GO_INFLAMMATORY_RESPONSE.116	PF4
GO_INFLAMMATORY_RESPONSE.117	CYBA
GO_INFLAMMATORY_RESPONSE.118	AOAH
GO_INFLAMMATORY_RESPONSE.119	SIGLEC1
GO_INFLAMMATORY_RESPONSE.120	LTBR
GO_INFLAMMATORY_RESPONSE.121	AKT1
GO_INFLAMMATORY_RESPONSE.122	JAM3
GO_INFLAMMATORY_RESPONSE.123	DARC
GO_INFLAMMATORY_RESPONSE.124	TNFRSF10A
GO_INFLAMMATORY_RESPONSE.125	IL22
GO_INFLAMMATORY_RESPONSE.126	HMGB2
GO_INFLAMMATORY_RESPONSE.127	SCUBE1
GO_INFLAMMATORY_RESPONSE.128	GPR77
GO_INFLAMMATORY_RESPONSE.129	ABCF1
GO_INFLAMMATORY_RESPONSE.130	IFNA2
GO_INFLAMMATORY_RESPONSE.131	CD5L
GO_INFLAMMATORY_RESPONSE.132	CSF1R
GO_INFLAMMATORY_RESPONSE.133	TLR10
GO_INFLAMMATORY_RESPONSE.134	SPHK1
GO_INFLAMMATORY_RESPONSE.135	TLR5
GO_INFLAMMATORY_RESPONSE.136	CHI3L1
GO_INFLAMMATORY_RESPONSE.137	TNFRSF6B
GO_INFLAMMATORY_RESPONSE.138	CCR2
GO_INFLAMMATORY_RESPONSE.139	F2RL1
GO_INFLAMMATORY_RESPONSE.140	TNIP3
GO_INFLAMMATORY_RESPONSE.141	LIPA
GO_INFLAMMATORY_RESPONSE.142	RPS6KA5
GO_INFLAMMATORY_RESPONSE.143	CELA1
GO_INFLAMMATORY_RESPONSE.144	CCL26
GO_INFLAMMATORY_RESPONSE.145	MRGPRX1
GO_INFLAMMATORY_RESPONSE.146	SP100
GO_INFLAMMATORY_RESPONSE.147	CD40LG
GO_INFLAMMATORY_RESPONSE.148	HIST1H2BA
GO_INFLAMMATORY_RESPONSE.149	CAMK1D
GO_INFLAMMATORY_RESPONSE.150	LXN
GO_INFLAMMATORY_RESPONSE.151	CCR7
GO_INFLAMMATORY_RESPONSE.152	SLC11A1
GO_INFLAMMATORY_RESPONSE.153	CD6
GO_INFLAMMATORY_RESPONSE.154	ELANE
GO_INFLAMMATORY_RESPONSE.155	IL25
GO_INFLAMMATORY_RESPONSE.156	PTAFR
GO_INFLAMMATORY_RESPONSE.157	ITGB2
GO_INFLAMMATORY_RESPONSE.158	REG3G
GO_INFLAMMATORY_RESPONSE.159	HCK
GO_INFLAMMATORY_RESPONSE.160	ZNF580
GO_INFLAMMATORY_RESPONSE.161	TRIL
GO_INFLAMMATORY_RESPONSE.162	MAPKAPK2
GO_INFLAMMATORY_RESPONSE.163	IL36G
GO_INFLAMMATORY_RESPONSE.164	PARP4
GO_INFLAMMATORY_RESPONSE.165	HMOX1
GO_INFLAMMATORY_RESPONSE.166	CRHBP
GO_INFLAMMATORY_RESPONSE.167	CXCL2
GO_INFLAMMATORY_RESPONSE.168	CSF1
GO_INFLAMMATORY_RESPONSE.169	CAMP
GO_INFLAMMATORY_RESPONSE.170	MGLL
GO_INFLAMMATORY_RESPONSE.171	C1orf38
GO_INFLAMMATORY_RESPONSE.172	HNRNPK
GO_INFLAMMATORY_RESPONSE.173	CCL14
GO_INFLAMMATORY_RESPONSE.174	PLP1
GO_INFLAMMATORY_RESPONSE.175	IL8
GO_INFLAMMATORY_RESPONSE.176	IL18RAP
GO_INFLAMMATORY_RESPONSE.177	P2RX1
GO_INFLAMMATORY_RESPONSE.178	P2RX7
GO_INFLAMMATORY_RESPONSE.179	MYD88
GO_INFLAMMATORY_RESPONSE.180	STAB1
GO_INFLAMMATORY_RESPONSE.181	SERPINF2
GO_INFLAMMATORY_RESPONSE.182	TNFRSF1A
GO_INFLAMMATORY_RESPONSE.183	PLA2G2D
GO_INFLAMMATORY_RESPONSE.184	IL10
GO_INFLAMMATORY_RESPONSE.185	ORM1
GO_INFLAMMATORY_RESPONSE.186	UCN
GO_INFLAMMATORY_RESPONSE.187	PIK3CG
GO_INFLAMMATORY_RESPONSE.188	APCS
GO_INFLAMMATORY_RESPONSE.189	RELB
GO_INFLAMMATORY_RESPONSE.190	IL19
GO_INFLAMMATORY_RESPONSE.191	F2R
GO_INFLAMMATORY_RESPONSE.192	TICAM1
GO_INFLAMMATORY_RESPONSE.193	CCR4
GO_INFLAMMATORY_RESPONSE.194	FN1
GO_INFLAMMATORY_RESPONSE.195	LY96
GO_INFLAMMATORY_RESPONSE.196	IL17C
GO_INFLAMMATORY_RESPONSE.197	CXCL5
GO_INFLAMMATORY_RESPONSE.198	TGFB1
GO_INFLAMMATORY_RESPONSE.199	RPS6KA4
GO_INFLAMMATORY_RESPONSE.200	HLA-DRB1
GO_INFLAMMATORY_RESPONSE.201	SNAP23
GO_INFLAMMATORY_RESPONSE.202	NFATC3
GO_INFLAMMATORY_RESPONSE.203	SCN9A
GO_INFLAMMATORY_RESPONSE.204	CCL15
GO_INFLAMMATORY_RESPONSE.205	TLR4
GO_INFLAMMATORY_RESPONSE.206	PYCARD
GO_INFLAMMATORY_RESPONSE.207	CTNNBIP1
GO_INFLAMMATORY_RESPONSE.208	SAA4
GO_INFLAMMATORY_RESPONSE.209	RARRES2
GO_INFLAMMATORY_RESPONSE.210	IDO1
GO_INFLAMMATORY_RESPONSE.211	VCAM1
GO_INFLAMMATORY_RESPONSE.212	PSTPIP1
GO_INFLAMMATORY_RESPONSE.213	EIF2AK1
GO_INFLAMMATORY_RESPONSE.214	LTB4R
GO_INFLAMMATORY_RESPONSE.215	CXCL9
GO_INFLAMMATORY_RESPONSE.216	SERPINA1
GO_INFLAMMATORY_RESPONSE.217	BDKRB1
GO_INFLAMMATORY_RESPONSE.218	PNMA1
GO_INFLAMMATORY_RESPONSE.219	CCL18
GO_INFLAMMATORY_RESPONSE.220	NFAM1
GO_INFLAMMATORY_RESPONSE.221	CAMK4
GO_INFLAMMATORY_RESPONSE.222	AFAP1L2
GO_INFLAMMATORY_RESPONSE.223	IL1B
GO_INFLAMMATORY_RESPONSE.224	PRKD1
GO_INFLAMMATORY_RESPONSE.225	UGT1A1
GO_INFLAMMATORY_RESPONSE.226	TNFRSF9
GO_INFLAMMATORY_RESPONSE.227	OLR1
GO_INFLAMMATORY_RESPONSE.228	APOL3
GO_INFLAMMATORY_RESPONSE.229	PYDC1
GO_INFLAMMATORY_RESPONSE.230	CCL16
GO_INFLAMMATORY_RESPONSE.231	TNFRSF8
GO_INFLAMMATORY_RESPONSE.232	IL23R
GO_INFLAMMATORY_RESPONSE.233	TBK1
GO_INFLAMMATORY_RESPONSE.234	CCL7
GO_INFLAMMATORY_RESPONSE.235	FFAR3
GO_INFLAMMATORY_RESPONSE.236	TNFRSF18
GO_INFLAMMATORY_RESPONSE.237	ALOX5
GO_INFLAMMATORY_RESPONSE.238	CCL11
GO_INFLAMMATORY_RESPONSE.239	IL5
GO_INFLAMMATORY_RESPONSE.240	NFX1
GO_INFLAMMATORY_RESPONSE.241	EPO
GO_INFLAMMATORY_RESPONSE.242	CCL21
GO_INFLAMMATORY_RESPONSE.243	IL1RL2
GO_INFLAMMATORY_RESPONSE.244	NLRP1
GO_INFLAMMATORY_RESPONSE.245	TNFRSF11A
GO_INFLAMMATORY_RESPONSE.246	TLR1
GO_INFLAMMATORY_RESPONSE.247	CRP
GO_INFLAMMATORY_RESPONSE.248	OGG1
GO_INFLAMMATORY_RESPONSE.249	PTGS2
GO_INFLAMMATORY_RESPONSE.250	CRH
GO_INFLAMMATORY_RESPONSE.251	CASP4
GO_INFLAMMATORY_RESPONSE.252	ANXA1
GO_INFLAMMATORY_RESPONSE.253	ICAM1
GO_INFLAMMATORY_RESPONSE.254	CCL17
GO_INFLAMMATORY_RESPONSE.255	IRAK2
GO_INFLAMMATORY_RESPONSE.256	RXRA
GO_INFLAMMATORY_RESPONSE.257	IL17F
GO_INFLAMMATORY_RESPONSE.258	PRCP
GO_INFLAMMATORY_RESPONSE.259	REL
GO_INFLAMMATORY_RESPONSE.260	NFE2L1
GO_INFLAMMATORY_RESPONSE.261	TOLLIP
GO_INFLAMMATORY_RESPONSE.262	PLAA
GO_INFLAMMATORY_RESPONSE.263	BMP2
GO_INFLAMMATORY_RESPONSE.264	PRDX5
GO_INFLAMMATORY_RESPONSE.265	CCL3L1
GO_INFLAMMATORY_RESPONSE.266	NLRP4
GO_INFLAMMATORY_RESPONSE.267	CD180
GO_INFLAMMATORY_RESPONSE.268	LBP
GO_INFLAMMATORY_RESPONSE.269	CCL3L3
GO_INFLAMMATORY_RESPONSE.270	FOLR2
GO_INFLAMMATORY_RESPONSE.271	PTGES
GO_INFLAMMATORY_RESPONSE.272	IKBKB
GO_INFLAMMATORY_RESPONSE.273	CCR1
GO_INFLAMMATORY_RESPONSE.274	IL10RB
GO_INFLAMMATORY_RESPONSE.275	PPBP
GO_INFLAMMATORY_RESPONSE.276	IL4R
GO_INFLAMMATORY_RESPONSE.277	ADORA1
GO_INFLAMMATORY_RESPONSE.278	NPFF
GO_INFLAMMATORY_RESPONSE.279	CHUK
GO_INFLAMMATORY_RESPONSE.280	TNFAIP3
GO_INFLAMMATORY_RESPONSE.281	TFRC
GO_INFLAMMATORY_RESPONSE.282	IL24
GO_INFLAMMATORY_RESPONSE.283	AXL
GO_INFLAMMATORY_RESPONSE.284	ZAP70
GO_INFLAMMATORY_RESPONSE.285	PIK3CD
GO_INFLAMMATORY_RESPONSE.286	CXCR1
GO_INFLAMMATORY_RESPONSE.287	ODAM
GO_INFLAMMATORY_RESPONSE.288	CXCR4
GO_INFLAMMATORY_RESPONSE.289	IL6R
GO_INFLAMMATORY_RESPONSE.290	ASS1
GO_INFLAMMATORY_RESPONSE.291	TLR9
GO_INFLAMMATORY_RESPONSE.292	IL9
GO_INFLAMMATORY_RESPONSE.293	HP
GO_INFLAMMATORY_RESPONSE.294	CARD18
GO_INFLAMMATORY_RESPONSE.295	SYK
GO_INFLAMMATORY_RESPONSE.296	IL23A
GO_INFLAMMATORY_RESPONSE.297	KIT
GO_INFLAMMATORY_RESPONSE.298	GGT5
GO_INFLAMMATORY_RESPONSE.299	PXK
GO_INFLAMMATORY_RESPONSE.300	C5AR1
GO_INFLAMMATORY_RESPONSE.301	MIF
GO_INFLAMMATORY_RESPONSE.302	ECM1
GO_INFLAMMATORY_RESPONSE.303	CCL22
GO_INFLAMMATORY_RESPONSE.304	IL5RA
GO_INFLAMMATORY_RESPONSE.305	CXCL10
GO_INFLAMMATORY_RESPONSE.306	ATRN
GO_INFLAMMATORY_RESPONSE.307	CCL19
GO_INFLAMMATORY_RESPONSE.308	CCL23
GO_INFLAMMATORY_RESPONSE.309	CEBPB
GO_INFLAMMATORY_RESPONSE.310	MAP2K3
GO_INFLAMMATORY_RESPONSE.311	PLA2G2E
GO_INFLAMMATORY_RESPONSE.312	IL13
GO_INFLAMMATORY_RESPONSE.313	MBL2
GO_INFLAMMATORY_RESPONSE.314	CYP26B1
GO_INFLAMMATORY_RESPONSE.315	IL34
GO_INFLAMMATORY_RESPONSE.316	GPR68
GO_INFLAMMATORY_RESPONSE.317	NAIP
GO_INFLAMMATORY_RESPONSE.318	GATA3
GO_INFLAMMATORY_RESPONSE.319	HDAC5
GO_INFLAMMATORY_RESPONSE.320	FGA
GO_INFLAMMATORY_RESPONSE.321	NFKB2
GO_INFLAMMATORY_RESPONSE.322	CD97
GO_INFLAMMATORY_RESPONSE.323	NOX4
GO_INFLAMMATORY_RESPONSE.324	PYDC2
GO_INFLAMMATORY_RESPONSE.325	CYBB
GO_INFLAMMATORY_RESPONSE.326	TICAM2
GO_INFLAMMATORY_RESPONSE.327	SEH1L
GO_INFLAMMATORY_RESPONSE.328	MYLK3
GO_INFLAMMATORY_RESPONSE.329	CXCR2
GO_INFLAMMATORY_RESPONSE.330	CCL1
GO_INFLAMMATORY_RESPONSE.331	CCR3
GO_INFLAMMATORY_RESPONSE.332	FAS
GO_INFLAMMATORY_RESPONSE.333	IL1A
GO_INFLAMMATORY_RESPONSE.334	AIM2
GO_INFLAMMATORY_RESPONSE.335	IL17A
GO_INFLAMMATORY_RESPONSE.336	IL1RAP
GO_INFLAMMATORY_RESPONSE.337	LY75
GO_INFLAMMATORY_RESPONSE.338	KLRG1
GO_INFLAMMATORY_RESPONSE.339	SCG2
GO_INFLAMMATORY_RESPONSE.340	NUPR1
GO_INFLAMMATORY_RESPONSE.341	F8
GO_INFLAMMATORY_RESPONSE.342	SERPINA3
GO_INFLAMMATORY_RESPONSE.343	AHSG
GO_INFLAMMATORY_RESPONSE.344	TLR2
GO_INFLAMMATORY_RESPONSE.345	FOS
GO_INFLAMMATORY_RESPONSE.346	S1PR3
GO_INFLAMMATORY_RESPONSE.347	LY86
GO_INFLAMMATORY_RESPONSE.348	IGFBP4
GO_INFLAMMATORY_RESPONSE.349	ZC3H12A
GO_INFLAMMATORY_RESPONSE.350	IRGM
GO_INFLAMMATORY_RESPONSE.351	HLA-DRB3
GO_INFLAMMATORY_RESPONSE.352	APOL2
GO_INFLAMMATORY_RESPONSE.353	IL26
GO_INFLAMMATORY_RESPONSE.354	XCL2
GO_INFLAMMATORY_RESPONSE.355	SAA1
GO_INFLAMMATORY_RESPONSE.356	RELA
GO_INFLAMMATORY_RESPONSE.357	AGTR2
GO_INFLAMMATORY_RESPONSE.358	GAL
GO_INFLAMMATORY_RESPONSE.359	AIMP1
GO_INFLAMMATORY_RESPONSE.360	TNFRSF14
GO_INFLAMMATORY_RESPONSE.361	TAC1
GO_INFLAMMATORY_RESPONSE.362	IL36B
GO_INFLAMMATORY_RESPONSE.363	THBS1
GO_INFLAMMATORY_RESPONSE.364	B4GALT1
GO_INFLAMMATORY_RESPONSE.365	DAB2IP
GO_INFLAMMATORY_RESPONSE.366	AIF1
GO_INFLAMMATORY_RESPONSE.367	GSDMD
GO_INFLAMMATORY_RESPONSE.368	TNIP1
GO_INFLAMMATORY_RESPONSE.369	SDC1
GO_INFLAMMATORY_RESPONSE.370	NFATC4
GO_INFLAMMATORY_RESPONSE.371	IL17D
GO_INFLAMMATORY_RESPONSE.372	CCL3
GO_INFLAMMATORY_RESPONSE.373	TIRAP
GO_INFLAMMATORY_RESPONSE.374	CXCL13
GO_INFLAMMATORY_RESPONSE.375	NR1H4
GO_INFLAMMATORY_RESPONSE.376	ADRA2A
GO_INFLAMMATORY_RESPONSE.377	ALOX15
GO_INFLAMMATORY_RESPONSE.378	C9orf46
GO_INFLAMMATORY_RESPONSE.379	MMP25
GO_INFLAMMATORY_RESPONSE.380	GBP5
GO_INFLAMMATORY_RESPONSE.381	IL36A
GO_INFLAMMATORY_RESPONSE.382	SEMA7A
GO_INFLAMMATORY_RESPONSE.383	IL1RN
[truncated: 3,386 more rows]
