# Supplementary material for: Suppression of Transposable Elements in Leukemic Stem Cells
Source: Sci Rep. 2017 Aug 1;7:7029. doi: 10.1038/s41598-017-07356-9 (PMC5539300; doi:10.1038/s41598-017-07356-9)
Supplement: Supplementary file 7 — Supplemental table 6 [file 41598_2017_7356_MOESM7_ESM.csv]

Figure 4A Contingency Table
	Intrfrn.up	Intrfrn.down	Inflam.up	Inflam.down	Immun.up	Immun.down
Alu.CorPos	5	2	4	0	3	1
Alu.CorNeg	2	4	0	3	0	4
centromeric.CorPos	5	2	4	0	3	1
centromeric.CorNeg	2	4	0	3	0	4
CR1.CorPos	5	1	4	0	3	0
CR1.CorNeg	2	5	0	3	0	5
DNA transposon.CorPos	3	3	1	1	1	4
DNA transposon.CorNeg	4	3	3	2	2	1
Endg. Retrovirus.CorPos	3	6	1	3	1	4
Endg. Retrovirus.CorNeg	4	0	3	0	2	1
ERV1.CorPos	3	5	0	3	1	4
ERV1.CorNeg	4	1	4	0	2	1
ERV3.CorPos	6	4	4	1	3	1
ERV3.CorNeg	1	2	0	2	0	4
ERVK.CorPos	6	3	4	0	3	3
ERVK.CorNeg	1	3	0	3	0	2
ERVL.CorPos	6	4	4	1	3	2
ERVL.CorNeg	1	2	0	2	0	3
hAT.CorPos	4	4	2	1	2	2
hAT.CorNeg	3	2	2	2	1	3
HSFAU.CorPos	6	3	4	2	3	2
HSFAU.CorNeg	1	3	0	1	0	3
L1.CorPos	3	4	0	3	1	3
L1.CorNeg	4	2	4	0	2	2
L2.CorPos	5	2	4	1	3	2
L2.CorNeg	2	4	0	2	0	3
LTR Retrotransposon.CorPos	5	1	4	0	3	1
LTR Retrotransposon.CorNeg	2	5	0	3	0	4
Mariner/Tc1.CorPos	5	3	3	1	3	0
Mariner/Tc1.CorNeg	2	3	1	2	0	5
Merlin.CorPos	3	2	3	0	1	1
Merlin.CorNeg	4	4	1	3	2	4
MIR.CorPos	5	3	2	1	1	4
MIR.CorNeg	2	3	2	2	2	1
MULE.CorPos	3	3	2	1	1	3
MULE.CorNeg	4	3	2	2	2	2
PiggyBac.CorPos	3	3	0	2	1	4
PiggyBac.CorNeg	4	3	4	1	2	1
Pseudogene.CorPos	2	1	1	1	0	4
Pseudogene.CorNeg	5	5	3	2	3	1
Rptv. Element.CorPos	3	6	2	3	1	3
Rptv. Element.CorNeg	4	0	2	0	2	2
SAT.CorPos	2	4	0	3	0	4
SAT.CorNeg	5	2	4	0	3	1
satellite.CorPos	3	5	1	2	2	3
satellite.CorNeg	4	1	3	1	1	2
SINE2/tRNA.CorPos	5	1	3	0	3	1
SINE2/tRNA.CorNeg	2	5	1	3	0	4
snRNA.CorPos	4	1	3	1	1	2
snRNA.CorNeg	3	5	1	2	2	3
SVA.CorPos	5	1	4	0	2	1
SVA.CorNeg	2	5	0	3	1	4
TcMar.CorPos	2	3	2	2	1	1
TcMar.CorNeg	5	3	2	1	2	4
telo.CorPos	3	5	1	2	2	4
telo.CorNeg	4	1	3	1	1	1
Transposable Element.CorPos	5	4	3	1	3	1
Transposable Element.CorNeg	2	2	1	2	0	4
Fisher_TestTE Type&FDR adj.p.values
	p.value	FDR-adjust.p.value
Alu	0.014587914	0.0846099
centromeric	0.014587914	0.0846099
CR1	0.000530418	0.015382125
DNA transposon	0.703779109	0.80771461
Endg. Retrovirus	0.044060135	0.125205611
ERV1	0.036536781	0.125205611
ERV3	0.047491784	0.125205611
ERVK	0.042319999	0.125205611
ERVL	0.173441695	0.314363073
hAT	0.959617714	0.993889776
HSFAU	0.238040542	0.397774327
L1	0.151274036	0.292463137
L2	0.147019118	0.292463137
LTR Retrotransposon	0.004742276	0.068763006
Mariner/Tc1	0.052008565	0.125687365
Merlin	0.497319614	0.655557673
MIR	0.724157926	0.80771461
MULE	1	1
PiggyBac	0.286961009	0.416093463
Pseudogene	0.24689441	0.397774327
Rptv. Element	0.142552032	0.292463137
SAT	0.014587914	0.0846099
satellite	0.585270475	0.707201824
SINE2/tRNA	0.026121543	0.108217822
snRNA	0.585270475	0.707201824
SVA	0.018316865	0.088531515
TcMar	0.826468345	0.887688222
telo	0.459778208	0.634931811
Transposable Element	0.275937661	0.416093463
pos.neg.correlation.chi	0.005621704	0.005621704
